# Supplementary material for: Faecal microbiome-based machine learning for multi-class disease diagnosis
Source: Nat Commun. 2022 Nov 10;13:6818. doi: 10.1038/s41467-022-34405-3 (PMC9649010; doi:10.1038/s41467-022-34405-3)
Supplement: Supplementary file 4 — Source Data [file 41467_2022_34405_MOESM4_ESM.xlsx]

## Sheet: overview of species
Group	CA		CVD		CD		CRC		Health		IBS_D		Obesity		PACS		UC
	average	se	average	se	average	se	average	se	average	se	average	se	average	se	average	se	average	se
Bacteroides_vulgatus	8.29896	0.610152	3.79078	0.317001	2.89353	0.177414	7.0401	0.519003	2.7611	0.0923966	2.2086	0.181546	0.912516	0.0806558	4.70796	0.270913	6.98551	0.485527
Bacteroides_uniformis	5.82565	0.42831	3.5381	0.295871	2.34784	0.143955	5.19641	0.383085	2.25762	0.0755482	1.66833	0.137136	1.06792	0.0943921	3.12366	0.179746	6.53064	0.453911
Prevotella_copri	5.06943	0.372712	4.65503	0.389273	1.22478	0.0750961	4.84873	0.357453	1.67141	0.0559316	1.0375	0.0852823	0.414401	0.0366282	1.84329	0.106069	1.45272	0.100971
Faecalibacterium_prausnitzii	4.33602	0.31879	2.92244	0.244387	2.27713	0.13962	3.32333	0.244999	3.94884	0.132143	5.37336	0.441687	3.43672	0.303766	1.86236	0.107167	3.63556	0.252689
Eubacterium_rectale	3.54087	0.26033	5.55955	0.464913	1.48705	0.0911768	1.81678	0.133935	4.55876	0.152553	4.88585	0.401615	7.65098	0.676257	2.00618	0.115443	1.72792	0.120099
Bacteroides_stercoris	3.32731	0.244629	1.42749	0.119373	0.451594	0.027689	2.55473	0.188337	1.0646	0.0356253	0.482746	0.0396815	0.285262	0.0252138	1.03109	0.0593324	0.886808	0.0616374
Ruminococcus_bromii	2.90741	0.213757	2.09443	0.175145	1.35733	0.0832234	3.26053	0.24037	5.55263	0.185812	3.15604	0.259425	4.64998	0.411004	2.25943	0.130015	0.654485	0.0454899
Escherichia_coli	2.8146	0.206933	3.5816	0.299509	10.8049	0.66249	3.29834	0.243157	2.5989	0.0869688	2.98527	0.245388	3.02318	0.267214	2.83161	0.162941	5.72254	0.397744
Bacteroides_plebeius	2.71282	0.19945	0.875519	0.0732146	0.27965	0.0171465	1.27947	0.0943236	0.719133	0.0240649	0.206889	0.0170062	0.126622	0.0111919	0.903553	0.0519936	0.582567	0.0404912
Alistipes_putredinis	2.57029	0.188972	1.05491	0.0882157	1.17744	0.0721932	2.73944	0.201954	1.32372	0.0442964	0.879195	0.0722694	0.927444	0.0819753	1.18443	0.0681561	1.62313	0.112815
Roseburia_faecis	2.51975	0.185256	3.08367	0.257869	0.639197	0.0391917	1.55258	0.114458	2.2738	0.0760898	1.34752	0.110765	1.44876	0.128053	1.16067	0.0667891	1.30522	0.0907188
Fusicatenibacter_saccharivorans	2.16619	0.159261	4.11369	0.344004	1.58925	0.097443	0.924766	0.0681747	4.01708	0.134426	2.97414	0.244473	3.51281	0.310491	3.418	0.196684	0.647101	0.0449766
Bifidobacterium_adolescentis	2.00528	0.147431	3.52232	0.294551	3.89572	0.238862	1.90218	0.14023	5.15656	0.172558	2.59135	0.213008	5.75931	0.509056	5.13326	0.295386	3.84442	0.267205
Collinsella_aerofaciens	1.85381	0.136295	3.21254	0.268646	4.02398	0.246726	2.76702	0.203988	4.87144	0.163017	6.35094	0.522044	8.07009	0.713302	3.83078	0.220437	2.27952	0.158438
Anaerostipes_hadrus	1.71931	0.126406	3.53275	0.295424	3.2545	0.199546	1.13901	0.0839686	3.27086	0.109455	3.01912	0.24817	2.84221	0.251219	2.12764	0.122432	3.19816	0.222288
Parabacteroides_distasonis	1.71019	0.125736	0.838779	0.0701423	1.06318	0.0651878	1.73599	0.127979	0.723434	0.0242088	0.514843	0.0423198	0.858539	0.0758848	0.918295	0.0528419	1.72808	0.12011
Bacteroides_dorei	1.61829	0.118979	0.93408	0.0781117	1.61612	0.0990905	1.73521	0.127921	0.729499	0.0244118	0.595179	0.0489234	0.467434	0.0413158	1.02841	0.0591786	2.41832	0.168085
Roseburia_inulinivorans	1.53028	0.112508	1.81023	0.151379	0.42131	0.0258322	0.649774	0.047902	1.13145	0.0378627	1.66177	0.136597	0.824609	0.0728858	0.878439	0.0505485	0.809645	0.0562742
Eubacterium_sp_CAG_180	1.50101	0.110357	1.24152	0.103821	0.946117	0.0580101	2.60086	0.191738	1.41018	0.0471899	1.54982	0.127395	1.9432	0.171756	0.250147	0.0143943	0.76428	0.0531211
Bacteroides_thetaiotaomicron	1.4478	0.106444	1.00837	0.084324	0.745676	0.0457203	1.62174	0.119556	0.537463	0.0179855	0.259668	0.0213446	0.272552	0.0240904	1.40904	0.0810813	1.87872	0.13058
Bacteroides_fragilis	1.35448	0.099583	0.342922	0.0286766	1.82777	0.112068	1.62504	0.119799	0.413133	0.013825	0.0550353	0.00452388	0.424462	0.0375175	0.344871	0.0198451	2.10566	0.146354
Ruminococcus_gnavus	1.30503	0.0959481	1.72805	0.144507	4.67435	0.286603	1.84841	0.136266	1.7791	0.0595351	1.89638	0.155881	3.13138	0.276777	4.26069	0.245175	1.42394	0.0989704
Ruminococcus_torques	1.18822	0.0873599	1.58668	0.132685	0.775748	0.0475642	0.746242	0.0550137	2.69013	0.0900216	2.54705	0.209366	2.18672	0.19328	1.41215	0.0812604	0.258568	0.0179717
Bifidobacterium_pseudocatenulatum	1.18242	0.0869332	2.30204	0.192506	3.64248	0.223335	2.61037	0.192439	3.71128	0.124193	3.66476	0.301242	2.93121	0.259085	2.53805	0.318679	2.67622	0.18601
Dorea_longicatena	1.05738	0.0777404	2.35167	0.196657	1.76843	0.10843	0.792463	0.0584212	2.44846	0.0819345	2.67808	0.220137	3.65625	0.32317	1.5367	0.0884274	0.790239	0.0549254
Bacteroides_eggerthii	1.01186	0.0743934	0.533768	0.0446359	0.258123	0.0158265	0.645465	0.0475843	0.288886	0.00966719	0.214625	0.0176421	0.128567	0.0113638	0.214047	0.012317	0.454777	0.0316092
Bifidobacterium_longum	0.999072	0.0734532	1.93854	0.162109	3.67037	0.225045	1.31663	0.0970632	3.42616	0.114652	2.83047	0.232663	2.31486	0.204606	4.01214	0.230873	4.27831	0.297363
Bacteroides_ovatus	0.957879	0.0704247	0.701977	0.0587023	0.682572	0.0418512	0.894395	0.0659357	0.535485	0.0179193	1.14193	0.0938664	0.13305	0.0117601	0.822333	0.0473199	1.45102	0.100853
Eubacterium_eligens	0.937214	0.0689054	0.892519	0.0746362	0.352807	0.021632	0.926908	0.0683326	0.82503	0.0276086	0.591988	0.0486611	0.350674	0.0309955	0.969427	0.0557843	1.05181	0.0731061
Ruminococcus_bicirculans	0.898648	0.06607	0.289689	0.024225	0.273563	0.0167732	0.479387	0.0353409	0.479332	0.0160402	0.224256	0.0184337	0.218973	0.0193546	0.518542	0.0298387	0.497789	0.0345987
Blautia_wexlerae	0.884346	0.0650184	3.17229	0.26528	2.85605	0.175115	0.631025	0.0465198	2.73071	0.0913797	3.16329	0.260021	3.04869	0.269468	2.39089	0.13758	1.75934	0.122282
Eubacterium_hallii	0.853623	0.0627596	2.19684	0.183709	0.977618	0.0599416	0.445294	0.0328275	1.62601	0.0544123	1.33715	0.109913	1.59431	0.140918	1.2482	0.0718256	1.45383	0.101048
Roseburia_intestinalis	0.83016	0.0610346	0.93631	0.0782982	0.198483	0.0121698	0.336219	0.0247864	0.529165	0.0177078	0.180098	0.014804	0.259525	0.022939	0.482476	0.0277634	0.184411	0.0128174
Lachnospira_pectinoschiza	0.795227	0.0584662	0.621078	0.0519372	0.0686959	0.00421201	0.38358	0.0282779	0.567523	0.0189914	0.139214	0.0114433	0.213391	0.0188613	0.799783	0.0460224	0.183003	0.0127196
Bacteroides_xylanisolvens	0.717077	0.0527206	0.193009	0.0161402	0.259133	0.0158885	0.8027	0.0591758	0.243932	0.00816287	0.221253	0.0181869	0.125423	0.011086	0.403161	0.0231993	0.398512	0.0276985
Firmicutes_bacterium_CAG_83	0.638334	0.0469312	0.112355	0.00939562	0.353161	0.0216537	0.735948	0.0542548	0.442868	0.01482	0.235649	0.0193702	0.332216	0.029364	0.398984	0.0229589	0.641273	0.0445715
Bacteroides_caccae	0.636005	0.04676	0.578362	0.048365	0.412473	0.0252903	1.28716	0.0948907	0.442971	0.0148235	0.227524	0.0187024	0.284971	0.0251881	0.293581	0.0168937	0.52498	0.0364886
Coprococcus_comes	0.610204	0.0448631	1.06219	0.0888245	0.75013	0.0459934	0.427952	0.0315491	1.26846	0.0424474	0.802742	0.065985	1.44088	0.127357	0.794753	0.0457329	0.437134	0.0303829
Klebsiella_pneumoniae	0.586161	0.0430954	1.92633	0.161088	1.30937	0.0802827	1.31576	0.0969994	0.547074	0.0183071	1.00521	0.0826278	0.812177	0.071787	1.50065	0.0863529	1.62724	0.113101
Dialister_sp_CAG_357	0.561414	0.041276	0.503879	0.0421365	2.61929	0.160599	0.758423	0.0559117	1.39074	0.0465394	2.58953	0.212858	0.557298	0.0492587	0.362206	0.0208426	2.57549	0.179009
Coprococcus_eutactus	0.556596	0.0409217	0.884117	0.0739336	0.0213144	0.00130687	0.212603	0.0156733	0.59731	0.0199882	0.379837	0.0312224	0.212927	0.0188203	0.305951	0.0176055	0.0850155	0.00590899
Prevotella_stercorea	0.536113	0.0394158	0.111695	0.00934042	0.0214831	0.00131721	0.730914	0.0538837	0.109769	0.0036733	0	0	0.00448399	0.000396332	0.0141008	0.00081141	0.132455	0.00920624
Blautia_obeum	0.523855	0.0385146	1.56856	0.131169	0.505439	0.0309905	0.64514	0.0475604	1.6807	0.0562424	0.67532	0.0555109	1.42075	0.125577	0.770997	0.0443659	0.397758	0.0276461
Phascolarctobacterium_succinatutens	0.514336	0.0378147	0.243316	0.0203471	0.0931356	0.00571051	0.209255	0.0154265	0.161984	0.00542059	0.422564	0.0347346	0.451597	0.0399159	0.0758123	0.00436251	0.194967	0.0135511
Bacteroides_cellulosilyticus	0.509668	0.0374715	0.468065	0.0391415	0.110181	0.00675566	0.280021	0.0206435	0.104435	0.00349478	0.129477	0.0106429	0.0727033	0.00642612	0.164437	0.00946231	0.138178	0.00960403
Flavonifractor_plautii	0.496897	0.0365326	0.481126	0.0402338	0.972806	0.0596466	0.489981	0.0361219	0.269559	0.00902043	0.58238	0.0478713	0.245527	0.0217018	0.661124	0.0380434	1.4991	0.104195
Eubacterium_sp_CAG_38	0.490752	0.0360808	0.115994	0.00969991	0.0385657	0.00236462	0.293835	0.0216618	0.224708	0.00751957	0.0749622	0.00616185	0.0925228	0.00817793	0.51668	0.0297316	0.093109	0.00647153
Megamonas_funiformis	0.473669	0.0348249	0.659344	0.0551371	0.874744	0.053634	0.358734	0.0264462	0.398617	0.0133392	0.948012	0.0779261	0.896406	0.0792319	0.344862	0.0198446	0.732929	0.0509421
Bacteroides_massiliensis	0.472037	0.0347049	0.197844	0.0165446	0.0846741	0.0051917	0.331275	0.0244219	0.153027	0.00512084	0.16519	0.0135785	0.0664006	0.00586904	0.216053	0.0124325	0.119813	0.00832758
Agathobaculum_butyriciproducens	0.470591	0.0345986	1.01023	0.0844794	0.736501	0.0451578	0.422248	0.0311285	0.776414	0.0259817	1.97878	0.162654	0.879151	0.0777067	0.582281	0.0335065	0.898573	0.0624551
Bacteroides_coprocola	0.46176	0.0339493	0.382676	0.032001	0.00873685	0.000535691	0.255214	0.0188146	0.198355	0.00663771	0.00144172	0.000118509	0.0165282	0.0014609	0.325023	0.018703	0.192061	0.0133492
Parabacteroides_merdae	0.458278	0.0336932	0.374279	0.0312988	0.261189	0.0160145	0.730097	0.0538235	0.340544	0.0113959	0.246629	0.0202728	0.303608	0.0268354	0.175453	0.0100962	0.576721	0.0400849
Streptococcus_salivarius	0.424103	0.0311807	0.697548	0.0583319	1.17962	0.0723271	0.635172	0.0468255	1.12089	0.0375093	1.65196	0.135791	2.32273	0.205303	1.50361	0.0865231	0.812357	0.0564627
Dorea_formicigenerans	0.415557	0.0305524	0.853861	0.0714034	0.569858	0.0349403	0.472354	0.0348224	1.10155	0.036862	0.937447	0.0770576	1.58051	0.139699	0.771903	0.044418	0.505041	0.0351028
Bacteroides_intestinalis	0.372173	0.0273627	0.417454	0.0349093	0.0906781	0.00555983	0.237581	0.0175147	0.159769	0.00534647	0.0699113	0.00574668	0.120066	0.0106125	0.105107	0.0060482	0.291116	0.020234
Ruminococcus_lactaris	0.368243	0.0270737	0.320931	0.0268376	0.253266	0.0155288	0.273116	0.0201344	0.647363	0.0216632	0.160518	0.0131945	0.662761	0.0585804	0.283759	0.0163285	0.160645	0.0111656
Eubacterium_siraeum	0.354978	0.0260985	0.355369	0.0297174	0.022879	0.0014028	0.230591	0.0169994	0.202572	0.00677882	0.00706478	0.000580722	0.0937244	0.00828414	0.0848092	0.00488022	0.201509	0.0140059
Akkermansia_muciniphila	0.349545	0.025699	0.752787	0.0629512	0.830747	0.0509363	2.26548	0.167013	0.540243	0.0180786	0.505731	0.0415708	0.79306	0.0700973	0.410159	0.023602	0.268391	0.0186545
Prevotella_sp_CAG_873	0.344653	0.0253394	0	0	0	0	0.00363158	0.000267723	1.32139e-06	4.42186e-08	0	0	0.199894	0.0176683	0.000506258	2.91319e-05	0	0
Phascolarctobacterium_faecium	0.321494	0.0236367	0.201826	0.0168775	0.515473	0.0316057	0.522174	0.0384951	0.310719	0.0103978	0.790169	0.0649515	0.447734	0.0395745	0.340399	0.0195878	0.320178	0.0222539
Oscillibacter_sp_57_20	0.320435	0.0235588	0.0573862	0.00479888	0.0419421	0.00257164	0.213965	0.0157737	0.125575	0.00420219	0.0587061	0.00482561	0.0758714	0.00670614	0.0713838	0.00410767	0.108672	0.00755326
Roseburia_hominis	0.31609	0.0232394	0.390341	0.032642	0.196178	0.0120284	0.358116	0.0264006	0.298632	0.00999333	0.496851	0.0408409	0.125169	0.0110635	0.0700448	0.00403062	0.184484	0.0128225
Fusobacterium_mortiferum	0.308398	0.0226739	0.0138354	0.00115698	0.0193749	0.00118795	0.216669	0.0159731	0.0615605	0.00206004	0.00977925	0.00080385	0.00503244	0.000444809	0.0273427	0.0015734	0.00209879	0.000145876
Ruthenibacterium_lactatiformans	0.29299	0.021541	0.689566	0.0576644	1.07875	0.0661422	1.06711	0.0786684	0.540816	0.0180977	0.646235	0.0531202	0.466102	0.041198	0.442174	0.0254442	0.863512	0.0600182
Eubacterium_sp_OM08_24	0.282576	0.0207754	0.0531053	0.00444089	0.00790226	0.000484519	0.218861	0.0161347	0.0340153	0.00113828	5.7931e-06	4.7619e-07	0.023847	0.0021078	0.0353948	0.00203674	0.05294	0.00367958
Erysipelatoclostridium_ramosum	0.270818	0.019911	0.210519	0.0176045	0.337712	0.0207065	0.235614	0.0173697	0.193594	0.00647838	0.187876	0.0154433	0.146679	0.0129647	0.407892	0.0234715	0.233372	0.0162205
Holdemanella_biformis	0.264301	0.0194318	0.252673	0.0211296	0.106404	0.00652406	0.13313	0.0098145	0.283758	0.0094956	0.401967	0.0330415	0.288751	0.0255222	0.234412	0.0134889	0.138523	0.009628
Odoribacter_splanchnicus	0.262049	0.0192662	0.0779026	0.00651455	0.0303765	0.0018625	0.55649	0.041025	0.101262	0.0033886	0.0404677	0.00332643	0.0251106	0.00221948	0.109815	0.00631915	0.0467332	0.00324818
Alistipes_shahii	0.248983	0.0183056	0.0670916	0.00561049	0.0382111	0.00234287	0.252314	0.0186008	0.0631896	0.00211456	0.0261703	0.00215119	0.0223389	0.0019745	0.081395	0.00468375	0.0930913	0.00647029
Fusobacterium_varium	0.245049	0.0180164	0.0062357	0.000521455	0.051771	0.00317428	0.194397	0.0143311	0.0241381	0.00080775	0.0203113	0.00166957	0.00243894	0.000215574	0.0420745	0.00242112	0.0137367	0.000954768
Eubacterium_ventriosum	0.242999	0.0178656	0.217642	0.0182001	0.14031	0.00860293	0.125963	0.00928613	0.27363	0.00915669	0.365972	0.0300827	0.156991	0.0138762	0.124674	0.00717418	0.372097	0.0258626
Klebsiella_variicola	0.23735	0.0174503	0.597635	0.0499767	0.355559	0.0218007	0.339951	0.0250615	0.134689	0.00450721	0.25299	0.0207957	0.333301	0.02946	0.486841	0.0280146	0.804737	0.0559331
Methanobrevibacter_smithii	0.226745	0.0166706	0	0	0.140335	0.00860447	0.406406	0.0299607	0.0514093	0.00172035	0	0	0	0	0.000302053	1.73812e-05	0.0470588	0.00327081
Acidaminococcus_intestini	0.225672	0.0165917	0.234242	0.0195883	1.05696	0.0648066	0.380759	0.0280699	0.218601	0.00731519	1.14038	0.0937385	1.04518	0.0923815	0.22967	0.013216	0.538383	0.0374202
Coprobacter_fastidiosus	0.218285	0.0160486	0.0137322	0.00114835	3.62782e-05	2.22436e-06	0.104778	0.00772437	0.0421292	0.0014098	0.00672894	0.000553115	0.000844043	7.46036e-05	0.0102966	0.0005925	0.0390587	0.00271477
Alistipes_finegoldii	0.211798	0.0155717	0.0889471	0.00743813	0.226467	0.0138856	0.771918	0.0569066	0.124057	0.0041514	0.0691069	0.00568056	0.0937978	0.00829063	0.14411	0.00829262	0.113596	0.0078955
Clostridium_sp_CAG_510	0.207764	0.0152751	0.0273292	0.00228538	0	0	0.00584413	0.000430835	0.0099181	0.000331897	0.129329	0.0106308	0	0	0	0	0.00196879	0.000136841
Bifidobacterium_bifidum	0.205509	0.0151093	0.503379	0.0420947	0.968261	0.0593679	0.235607	0.0173691	1.14398	0.0382819	0.502617	0.0413149	1.26397	0.11172	0.692387	0.0398424	0.763027	0.053034
Eubacterium_sp_CAG_251	0.203372	0.0149522	0.241889	0.0202277	0.128304	0.00786682	0.196137	0.0144594	0.490729	0.0164216	0.373276	0.0306831	0.540943	0.047813	0.104565	0.00601706	0.302068	0.0209952
Eggerthella_lenta	0.191141	0.0140529	0.334089	0.0279379	0.436221	0.0267464	0.34267	0.025262	0.421447	0.0141032	0.277237	0.0227888	0.332702	0.029407	0.635706	0.0365807	0.38902	0.0270388
Coprococcus_catus	0.185732	0.0136553	0.310175	0.0259381	0.103996	0.00637637	0.15591	0.0114938	0.302843	0.0101343	0.170999	0.014056	0.441891	0.039058	0.201731	0.0116083	0.0667258	0.00463776
Eubacterium_ramulus	0.171957	0.0126425	0.34275	0.0286622	0.22969	0.0140832	0.132748	0.00978634	0.308306	0.0103171	0.341191	0.0280457	0.393774	0.034805	0.187688	0.0108002	0.314005	0.0218249
Barnesiella_intestinihominis	0.170015	0.0124997	0.073276	0.00612765	0.075509	0.00462975	0.252318	0.0186011	0.0916927	0.00306838	0.154294	0.0126829	0.0562494	0.00497179	0.0725345	0.00417389	0.107498	0.00747163
Adlercreutzia_equolifaciens	0.16991	0.012492	0.409072	0.0342083	0.195928	0.0120131	0.130286	0.00960479	0.374245	0.0125236	0.182162	0.0149736	0.291351	0.0257521	0.208667	0.0120075	0.192458	0.0133768
Ruminococcus_sp_CAG_488	0.169156	0.0124366	0.0487474	0.00407647	1.63158e-05	1.00039e-06	0.0123903	0.000913423	0.0565891	0.00189368	0.00628392	0.000516535	0.0159414	0.00140904	0.000554611	3.19143e-05	0	0
Prevotella_sp_CAG_279	0.159623	0.0117357	0.0236863	0.00198075	0.00778922	0.000477588	0.183389	0.0135196	0.0525689	0.00175915	0.0560107	0.00460405	0.0193217	0.00170781	0.0131752	0.000758145	0.0559482	0.00388867
Bacteroides_coprophilus	0.153195	0.0112631	0.0734143	0.00613921	0.00456827	0.000280099	0.105386	0.00776916	0.0430947	0.00144211	0.0156019	0.00128247	0.0146615	0.0012959	0.0738724	0.00425088	0.0148999	0.00103561
Butyricimonas_virosa	0.151909	0.0111686	0.0424948	0.00355359	0.0269059	0.00164971	0.271842	0.0200405	0.0498102	0.00166684	0.0129039	0.0010607	0.0187696	0.00165902	0.0417267	0.0024011	0.0436927	0.00303685
Intestinibacter_bartlettii	0.149592	0.0109982	0.141917	0.0118677	0.11652	0.00714427	0.14452	0.0106542	0.09865	0.0033012	0.0537843	0.00442104	0.0209185	0.00184895	0.204004	0.0117391	0.0870557	0.00605079
Oscillibacter_sp_CAG_241	0.135049	0.00992899	0.0878006	0.00734225	0.0321966	0.0019741	0.328727	0.0242341	0.0677422	0.00226691	0.0111472	0.000916294	0.072932	0.00644634	0.0629479	0.00362225	0.0132127	0.000918343
Megamonas_hypermegale	0.133921	0.00984604	0.169989	0.0142152	0.172995	0.010607	0.0931103	0.00686418	0.144162	0.00482418	0.385859	0.0317174	0.240821	0.0212858	0.116183	0.00668557	0.209426	0.0145561
Bacteroides_finegoldii	0.13226	0.00972392	0.115495	0.00965816	0.024607	0.00150875	0.170275	0.0125529	0.0712278	0.00238355	0.111332	0.00915144	0.017639	0.00155908	0.177981	0.0102417	0.031989	0.00222339
Clostridium_bolteae	0.127835	0.00939863	0.156707	0.0131045	0.434971	0.0266698	0.176461	0.0130089	0.102445	0.00342819	0.239517	0.0196882	0.0875358	0.00773714	0.136259	0.0078408	0.148913	0.0103502
Bacteroides_salyersiae	0.125631	0.00923656	0.0442083	0.00369689	0.00679677	0.000416737	0.223163	0.0164518	0.0431175	0.00144287	0.00383615	0.000315329	0.0110772	0.000979098	0.0958327	0.00551455	0.0243172	0.00169016
Streptococcus_parasanguinis	0.123619	0.00908864	0.11637	0.00973136	0.419186	0.0257019	0.21802	0.0160726	0.171593	0.00574213	0.339232	0.0278847	0.493624	0.0436306	0.303157	0.0174447	0.304292	0.0211498
Megasphaera_elsdenii	0.123029	0.00904527	0.0414401	0.00346539	0.295511	0.018119	0.0623862	0.00459917	0.0931991	0.00311879	0.151498	0.012453	0.168283	0.0148743	0.0502162	0.00288962	0.0581072	0.00403873
Eubacterium_sp_CAG_274	0.122266	0.00898917	0.420414	0.0351568	0.169045	0.0103648	0.144875	0.0106803	0.567923	0.0190048	0.829747	0.0682048	0.685293	0.0605719	0.211898	0.0121933	0.138932	0.00965646
Parasutterella_excrementihominis	0.117314	0.00862512	0.0718739	0.0060104	0.101617	0.00623054	0.158315	0.0116711	0.134134	0.00448863	0.0908352	0.0074666	0.0731268	0.00646356	0.0886941	0.00510377	0.134615	0.00935637
Proteobacteria_bacterium_CAG_139	0.113741	0.00836238	0.13073	0.0109322	0.250229	0.0153425	0.104766	0.00772346	0.138139	0.00462266	0.346557	0.0284868	0.10392	0.00918535	0.108869	0.00626471	0.452297	0.0314368
Bacteroides_clarus	0.113555	0.0083487	0.0770659	0.00644457	0.0134747	0.000826189	0.0422024	0.00311121	0.0872361	0.00291924	0.000629241	5.17233e-05	0.0184654	0.00163213	0.0802628	0.00461861	0.0579316	0.00402652
Hungatella_hathewayi	0.113441	0.00834032	0.0487295	0.00407496	0.0792291	0.00485785	0.0607466	0.0044783	0.0384725	0.00128743	0.0145537	0.00119631	0.0637957	0.00563879	0.0811023	0.00466691	0.0592062	0.00411512
Paraprevotella_xylaniphila	0.112552	0.00827497	0.0591913	0.00494982	0.00874391	0.000536123	0.038644	0.00284888	0.0286747	0.000959561	0.027923	0.00229525	0.00629254	0.000556188	0.0487848	0.00280725	0.0230728	0.00160367
Alistipes_indistinctus	0.111759	0.00821669	0.0604742	0.00505711	0.0635834	0.00389855	0.117545	0.00866555	0.0539998	0.00180704	0.0309068	0.00254052	0.0500951	0.00442782	0.0373276	0.00214796	0.085373	0.00593383
Blautia_hansenii	0.106885	0.00785832	0.0444029	0.00371315	0.298183	0.0182827	0.0207798	0.00153191	0.148897	0.00498263	0.105324	0.00865759	0.187529	0.0165754	0.0666594	0.00383582	0.370071	0.0257217
Desulfovibrio_piger	0.103005	0.00757307	0.120323	0.0100619	0.0674809	0.00413752	0.116526	0.00859043	0.0729033	0.00243962	0.141191	0.0116059	0.12988	0.0114799	0.0841262	0.00484092	0.0989795	0.00687955
Dorea_sp_CAG_317	0.102985	0.00757163	0.0535486	0.00447796	0.323748	0.0198503	0.0618905	0.00456263	0.076491	0.00255967	0.0810402	0.00666146	0.145465	0.0128574	0.0265692	0.00152889	0.0599836	0.00416915
Faecalitalea_cylindroides	0.102182	0.00751257	0.015228	0.00127343	0.0434914	0.00266663	0.322052	0.023742	0.0550806	0.0018432	0.0274592	0.00225713	0.119509	0.0105632	0.171294	0.00985686	0.0265085	0.00184247
Catenibacterium_mitsuokai	0.100924	0.00742009	0.177675	0.0148579	0.0472106	0.00289467	0.031577	0.00232788	0.0365635	0.00122355	0.201082	0.0165289	0.18404	0.016267	0.015939	0.000917187	0.0360018	0.0025023
Bacteroides_sp_OM05_12	0.100801	0.00741107	0.0222628	0.00186171	0.0219397	0.00134521	0.0564091	0.00415854	0.0175743	0.0005881	0.00205037	0.00016854	0.00308918	0.000273048	0.0539331	0.0031035	0.00260981	0.000181394
Prevotella_sp_AM42_24	0.0943046	0.00693341	0.116976	0.00978206	0.00931707	0.000571266	0.126176	0.00930183	0.0106137	0.000355174	0	0	0	0	0.0653902	0.00376279	0.0562056	0.00390656
Clostridium_spiroforme	0.0932802	0.00685809	0.00490908	0.000410518	0.0180573	0.00110716	0.0200003	0.00147444	0.0154237	0.000516134	0.0237008	0.0019482	0.0082913	0.000732854	0.0292261	0.00168177	0.0369745	0.00256991
Collinsella_intestinalis	0.0910571	0.00669465	0.0273265	0.00228516	0.159394	0.00977306	0.0294885	0.00217392	0.158917	0.00531795	0.0389075	0.00319818	0.450548	0.0398232	0.0816223	0.00469683	0.104432	0.00725856
Klebsiella_quasipneumoniae	0.0880321	0.00647225	0.233785	0.01955	0.254083	0.0155788	0.122228	0.00901075	0.108364	0.00362626	0.159241	0.0130896	0.124228	0.0109803	0.25227	0.0145165	0.339264	0.0235805
Clostridium_leptum	0.0843489	0.00620146	0.125983	0.0105352	0.076012	0.00466059	0.0691804	0.00510005	0.148043	0.00495406	0.105359	0.00866042	0.260478	0.0230232	0.0773275	0.0044497	0.0252406	0.00175434
Veillonella_parvula	0.0841613	0.00618766	0.0321679	0.00269001	0.499611	0.0306331	0.137036	0.0101024	0.0624247	0.00208896	0.154984	0.0127396	0.0490357	0.00433418	0.604377	0.034778	0.763018	0.0530334
Prevotella_sp_CAG_617	0.084127	0.00618514	0.0223091	0.00186558	0	0	0.0273005	0.00201262	0.0127539	0.000426793	0	0	0.000557407	4.92683e-05	0.0146356	0.000842182	0	0
Clostridium_sp_CAG_58	0.0832447	0.00612027	0.0581417	0.00486206	0.119091	0.00730196	0.152619	0.0112512	0.108548	0.00363243	0.136971	0.0112589	0.170283	0.015051	0.0598289	0.00344277	0.137206	0.00953651
Bilophila_wadsworthia	0.0829219	0.00609654	0.0525955	0.00439826	0.183022	0.0112218	0.119354	0.00879887	0.0715683	0.00239494	0.0756638	0.00621953	0.0766206	0.00677237	0.0546409	0.00314423	0.114981	0.00799172
Clostridium_sp_CAG_242	0.0829042	0.00609524	0.0777106	0.00649849	0.230009	0.0141028	0.191343	0.014106	0.139209	0.00465846	0.0893879	0.00734764	0.146103	0.0129138	0.0432006	0.00248592	0.0975746	0.00678191
Gemmiger_formicilis	0.0824815	0.00606416	0.211345	0.0176736	0.0717372	0.00439849	0.0800449	0.00590099	0.252721	0.00845698	0.138228	0.0113623	0.264006	0.0233351	0.130943	0.0075349	0.0562349	0.00390859
Sutterella_parvirubra	0.0818889	0.00602059	0.000443593	3.70951e-05	0.000415569	2.54801e-05	0.165374	0.0121915	0.0195724	0.000654965	7.18621e-05	5.90703e-06	0.00137498	0.000121533	0.0458493	0.00263833	0.00120043	8.3436e-05
Bacteroides_faecis	0.0788138	0.00579451	0.00709547	0.000593353	0.00428014	0.000262432	0.00180538	0.000133094	0.00917678	0.000307089	0.00657861	0.000540758	0.00154386	0.000136459	0.00721815	0.000415358	0.0104823	0.000728572
Olsenella_scatoligenes	0.0747521	0.00549588	0.104581	0.00874553	0.374612	0.0229689	0.130243	0.00960164	0.160017	0.00535477	0.0439601	0.00361349	0.111664	0.0098698	0.17865	0.0102801	0.38049	0.0264459
Clostridium_innocuum	0.0740898	0.00544719	0.13419	0.0112216	0.35366	0.0216843	0.0934502	0.00688924	0.151777	0.00507902	0.0794506	0.0065308	0.0889886	0.00786556	0.517517	0.0297797	0.329037	0.0228697
Phascolarctobacterium_sp_CAG_266	0.0738686	0.00543093	0.0349018	0.00291863	0.0104404	0.000640141	0.10149	0.00748196	0.0355949	0.00119114	0.0318199	0.00261558	0.00564991	0.000499386	0.0285906	0.0016452	0.00815918	0.000567102
Prevotella_sp_CAG_1031	0.0717676	0.00527646	0.0665926	0.00556875	0.02529	0.00155063	0.0437134	0.00322259	0.0270082	0.000903794	0.0307579	0.00252829	0.0210301	0.00185881	0	0	0.0462853	0.00321705
Blautia_sp_CAG_257	0.070121	0.0051554	0.174911	0.0146268	0.329571	0.0202073	0.0963816	0.00710535	0.158865	0.00531622	0.836937	0.0687958	0.511392	0.0452011	0.735331	0.0423135	0.186923	0.0129921
Prevotella_sp_CAG_891	0.0697774	0.00513013	0.0068686	0.000574381	0.0207246	0.00127071	0.0264198	0.00194769	0.0427707	0.00143127	0	0	0.00102385	9.04961e-05	0.148439	0.00854171	0.0418739	0.00291044
Parabacteroides_johnsonii	0.0688459	0.00506165	0.0146674	0.00122655	0.0164198	0.00100677	0.0778232	0.0057372	0.0137177	0.000459047	0.000887622	7.29621e-05	0.0129104	0.00114113	0.0258309	0.0014864	0.0178075	0.00123771
Parabacteroides_goldsteinii	0.06881	0.00505901	0.0723569	0.00605079	0.0450928	0.00276482	0.147501	0.0108739	0.0480625	0.00160835	0.0212393	0.00174586	0.0570061	0.00503867	0.0409666	0.00235736	0.0497916	0.00346076
Bifidobacterium_breve	0.065843	0.00484087	0.00360096	0.000301127	0.209215	0.0128278	0.0244329	0.00180122	0.0260543	0.000871874	0.000761258	6.2575e-05	0.00303784	0.00026851	0.0469751	0.00270311	0.234021	0.0162656
Megamonas_rupellensis	0.065425	0.00481014	0.0219051	0.0018318	0.0112734	0.000691215	0.00996495	0.000734626	0.052785	0.00176638	0	0	0.0754086	0.00666524	0.037137	0.002137	0.0283579	0.00197101
Ruminococcus_sp_CAG_330	0.0642763	0.00472569	0.0783428	0.00655136	9.64286e-05	5.91242e-06	0.00932582	0.000687508	0.0560682	0.00187625	0	0	0.128114	0.0113238	0.0934087	0.00537507	0.0252592	0.00175563
Alistipes_onderdonkii	0.0634867	0.00466764	0.0218318	0.00182567	0.0229218	0.00140543	0.085989	0.00633919	0.0103683	0.000346962	0.00126	0.000103571	0.000604947	5.34703e-05	0.00244378	0.000140623	0.00368454	0.000256093
Lactococcus_petauri	0.058214	0.00427998	0.0192491	0.00160969	0.0850197	0.00521289	0.00957473	0.000705858	0.0312874	0.00104699	0.0141597	0.00116392	0.0646082	0.00571061	0.0102569	0.000590218	0.0170648	0.00118609
Sellimonas_intestinalis	0.0571659	0.00420292	0.0787406	0.00658462	0.267169	0.0163812	0.0705552	0.0052014	0.136826	0.00457871	0.110711	0.00910043	0.227555	0.0201132	0.252404	0.0145242	0.135996	0.00945235
Clostridium_sp_CAG_299	0.0566823	0.00416736	0.0615905	0.00515046	0.044685	0.00273982	0.0991241	0.00730752	0.0325108	0.00108793	0.0998659	0.00820892	0.0490329	0.00433394	0.0408062	0.00234814	0.0830244	0.00577059
Roseburia_sp_CAG_471	0.0546131	0.00401524	0.112431	0.00940193	0.0315147	0.00193229	0.0553651	0.00408157	0.0959094	0.00320949	0.0226274	0.00185996	0.0279595	0.0024713	0.0386683	0.00222511	0.0293451	0.00203962
Bifidobacterium_dentium	0.054111	0.00397832	0.0302398	0.00252878	0.102345	0.00627517	0.118841	0.00876105	0.0184419	0.000617134	0.276429	0.0227224	0.0986277	0.00871754	0.233399	0.0134306	0.100025	0.00695223
Asaccharobacter_celatus	0.0534516	0.00392984	0.114638	0.00958648	0.0578874	0.0035493	0.0379833	0.00280017	0.114458	0.0038302	0.104135	0.00855986	0.0768414	0.00679188	0.0639872	0.00368205	0.0796432	0.00553559
Mitsuokella_multacida	0.0528728	0.00388729	0.190799	0.0159554	0.189588	0.0116244	0.0337516	0.0024882	0.110661	0.00370313	0.0064971	0.000534058	0.0658191	0.00581764	0.0787052	0.00452898	0.0588881	0.004093
Clostridium_symbiosum	0.0525134	0.00386086	0.0287154	0.0024013	0.106661	0.00653984	0.132349	0.00975689	0.0381686	0.00127726	0.0271232	0.00222951	0.0328577	0.00290424	0.0518716	0.00298487	0.0672783	0.00467617
Candidatus_Stoquefichus_sp_KLE1796	0.051214	0.00376533	0.00321917	0.0002692	0.0199573	0.00122366	0.013567	0.00100017	0.028811	0.000964122	0.000296502	2.43723e-05	0.0227295	0.00200902	0.0206496	0.00118825	0.0119519	0.000830713
Clostridium_disporicum	0.0504586	0.00370979	0.06006	0.00502247	0.0124914	0.000765896	0.0575298	0.00424116	0.044708	0.0014961	0.0889092	0.00730829	0.0325327	0.00287552	0.0262508	0.00151057	0.0114605	0.000796562
Gordonibacter_pamelaeae	0.0496229	0.00364835	0.10182	0.00851465	0.109751	0.00672926	0.090576	0.00667735	0.140877	0.00471426	0.12367	0.0101656	0.130503	0.011535	0.413463	0.0237921	0.0913535	0.00634951
Enorma_massiliensis	0.0466237	0.00342784	0.0235973	0.0019733	0.212173	0.0130092	0.042794	0.00315482	0.0968376	0.00324055	0.0222788	0.00183131	0.0947723	0.00837676	0.0296507	0.00170621	0.240248	0.0166984
Firmicutes_bacterium_CAG_170	0.0458943	0.00337421	0.0241674	0.00202098	0.202411	0.0124106	0.0388899	0.002867	0.0169172	0.000566111	0.0176545	0.00145119	0.01852	0.00163696	0.00917579	0.000528008	0.00870261	0.000604873
Parabacteroides_sp_CAG_409	0.0455205	0.00334673	0.0406563	0.00339985	0.00849019	0.000520567	0.0456839	0.00336786	0.00925836	0.000309819	0	0	0.00144154	0.000127415	0	0	0.0055687	0.000387051
Firmicutes_bacterium_CAG_110	0.0450514	0.00331224	0.0348785	0.00291669	0.00473278	0.000290186	0.154448	0.011386	0.0591595	0.0019797	0.059328	0.00487673	0.030932	0.00273403	0.00185387	0.000106678	0.0179498	0.0012476
Alistipes_inops	0.0445906	0.00327837	0.135568	0.0113368	0.11598	0.00711121	0.172154	0.0126914	0.0673156	0.00225263	0.0878327	0.0072198	0.0534223	0.00472191	0.0214788	0.00123596	0.235204	0.0163478
Coprobacillus_cateniformis	0.0439242	0.00322937	0.0377091	0.0031534	0.0250376	0.00153515	0.034291	0.00252796	0.0270994	0.000906848	0.00817873	0.000672287	0.0428475	0.00378722	0.0169004	0.000972507	0.0106315	0.000738944
Clostridium_clostridioforme	0.039694	0.00291836	0.0119187	0.000996689	0.161298	0.00988981	0.103908	0.00766023	0.0236014	0.00078979	0.0458408	0.00376809	0.0352026	0.0031115	0.123656	0.00711561	0.0154808	0.00107599
Clostridium_sp_CAG_413	0.039433	0.00289917	0.0289762	0.00242311	5.27068e-05	3.23166e-06	0.0427603	0.00315233	0.0311503	0.00104241	0	0	0.0214743	0.00189808	0	0	0	0
Tyzzerella_nexilis	0.0388499	0.0028563	0.0328705	0.00274877	0.074377	0.00456035	0.0693196	0.00511031	0.0466329	0.00156051	0.0500554	0.00411453	0.0614863	0.00543467	0.0753932	0.00433839	0.0584247	0.0040608
Haemophilus_parainfluenzae	0.0336333	0.00247277	0.0125403	0.00104868	0.0446828	0.00273968	0.0523465	0.00385903	0.0447345	0.00149698	0.157947	0.0129832	0.00109962	9.71933e-05	0.0087817	0.00050533	0.289501	0.0201217
Lactococcus_garvieae	0.0331748	0.00243906	0.00610626	0.000510631	0.0491543	0.00301384	0.00471538	0.000347622	0.0207964	0.000695925	0.00674704	0.000554603	0.0528663	0.00467277	0.00795642	0.000457841	0.0111165	0.000772648
Prevotella_sp_CAG_520	0.0319715	0.00235059	0.0117232	0.000980347	0.000122444	7.5075e-06	0.149908	0.0110514	0.0534543	0.00178878	0	0	0.000790496	6.98706e-05	0.0676104	0.00389054	0.00980618	0.000681577
Intestinimonas_butyriciproducens	0.0312604	0.00229831	0.0104392	0.000872967	0.010338	0.000633864	0.0689584	0.00508368	0.00876257	0.000293228	0.00953655	0.0007839	0.0232712	0.00205691	0.0117439	0.000675786	0.0100529	0.000698721
Eisenbergiella_massiliensis	0.0310329	0.00228158	0.084335	0.00705244	0.13472	0.00826019	0.0478948	0.00353085	0.0307118	0.00102773	0.123042	0.0101139	0.0156422	0.00138259	0.0524588	0.00301866	0.0912811	0.00634448
Lactobacillus_salivarius	0.0295688	0.00217394	0.00247498	0.000206968	0.197738	0.0121241	0.555177	0.0409282	0.0231105	0.000773364	0.0017107	0.000140619	0.407979	0.0360606	0.0724985	0.00417182	0.0461462	0.00320738
Enterococcus_faecalis	0.0287272	0.00211207	0.0417471	0.00349107	0.216252	0.0132592	0.012216	0.000900578	0.0809537	0.00270901	0.0102743	0.00084454	0.118613	0.010484	1.45338	0.0836328	0.0310766	0.00215997
Fusobacterium_ulcerans	0.0281529	0.00206984	0.00602223	0.000503604	0.0242991	0.00148987	0.0479242	0.00353302	0.00316165	0.000105801	0.000194345	1.59751e-05	0.00519364	0.000459058	0.00222209	0.000127867	0	0
Anaerotruncus_colihominis	0.0276871	0.00203559	0.0419877	0.00351119	0.0224083	0.00137394	0.0592054	0.00436468	0.0223323	0.000747321	0.0216144	0.00177669	0.0134264	0.00118674	0.0333513	0.00191915	0.0343576	0.00238802
Lactobacillus_delbrueckii	0.0260012	0.00191165	0.00237202	0.000198358	0.129874	0.00796308	0.0331726	0.00244551	0.00111638	3.73581e-05	0	0	0.00206684	0.000182685	0.000946589	5.44701e-05	0.0183557	0.00127581
Anaerotignum_lactatifermentans	0.0256336	0.00188462	0.00526913	0.000440627	0.223985	0.0137334	0.046949	0.00346113	0.0308703	0.00103304	0.00837614	0.000688514	0.0250891	0.00221758	0.0830917	0.00478139	0.139303	0.0096822
Lawsonibacter_asaccharolyticus	0.0244832	0.00180004	0.0264791	0.00221429	0.0126802	0.00077747	0.020828	0.00153546	0.016354	0.000547266	0.0135685	0.00111532	0.0192233	0.00169911	0.00992815	0.000571301	0.0353085	0.00245411
Streptococcus_thermophilus	0.0240928	0.00177134	0.119358	0.00998122	0.0531335	0.00325782	0.0349965	0.00257997	0.0424768	0.00142143	0.443987	0.0364955	0.0261464	0.00231103	0.0831729	0.00478606	0.0284815	0.0019796
Clostridium_asparagiforme	0.0236045	0.00173544	0.00734495	0.000614216	0.00913508	0.000560107	0.0225561	0.00166286	0.0134241	0.000449221	0.00434193	0.000356904	0.0111858	0.000988692	0.0255803	0.00147198	0.0287972	0.00200154
Clostridium_citroniae	0.0227821	0.00167497	0.0375173	0.00313735	0.0240041	0.00147178	0.0335739	0.0024751	0.0178681	0.000597934	0.0186486	0.0015329	0.0216216	0.00191109	0.0278147	0.00160056	0.0198604	0.00138039
Lactobacillus_ruminis	0.0220844	0.00162368	0.154155	0.0128911	0.0350817	0.002151	0.027419	0.00202135	0.13634	0.00456245	0.75485	0.0620483	0.125279	0.0110732	0.0816547	0.0046987	0.260606	0.0181134
Streptococcus_anginosus_group	0.021505	0.00158108	0.0100307	0.000838806	0.0223962	0.0013732	0.15831	0.0116708	0.0199882	0.000668881	0.0789182	0.00648703	0.0717973	0.00634604	0.143068	0.00823262	0.0221707	0.00154097
Collinsella_stercoris	0.0214268	0.00157533	0.0260674	0.00217986	0.0976997	0.00599036	0.0652488	0.00481021	0.0347335	0.00116231	0.0804257	0.00661096	0.0654469	0.00578474	0.0531805	0.00306019	0.111035	0.00771746
Slackia_isoflavoniconvertens	0.0207048	0.00152224	0.0580815	0.00485702	0.0468511	0.00287262	0.0260224	0.0019184	0.0483285	0.00161725	1.3931e-05	1.14512e-06	0.0818772	0.00723699	0.0231602	0.00133272	0.0118871	0.000826214
Cloacibacillus_porcorum	0.0200632	0.00147508	0.0116354	0.000973003	0.00719477	0.00044114	0.0642897	0.0047395	0.0120422	0.000402977	0.0230705	0.00189638	0.0454781	0.00401974	0.0149933	0.000862765	0.00551739	0.000383485
Turicimonas_muris	0.0191241	0.00140603	0.0121534	0.00101631	0.0152875	0.000937337	0.00687755	0.00050702	0.015676	0.000524577	0.0171048	0.001406	0.0128395	0.00113486	0.00829918	0.000477564	0.0276206	0.00191976
Holdemania_filiformis	0.0190513	0.00140068	0.0278893	0.00233222	0.0327411	0.00200749	0.0439035	0.00323661	0.018278	0.000611649	0.0315236	0.00259123	0.0222302	0.00196489	0.00695243	0.000400067	0.0483565	0.00336101
Streptococcus_vestibularis	0.018676	0.00137309	0.0122418	0.00102371	0.0419541	0.00257237	0.0468469	0.0034536	0.0149096	0.000498931	0.0796544	0.00654755	0.141254	0.0124852	0.126607	0.00728543	0.0240535	0.00167183
Firmicutes_bacterium_CAG_145	0.0185074	0.00136069	0.0057212	0.00047843	0.00608263	0.00037295	0.0882817	0.00650821	0.0191968	0.000642398	0.0151891	0.00124854	0.0102441	0.000905456	0.0663565	0.00381839	0.0146384	0.00101744
Oxalobacter_formigenes	0.0184836	0.00135894	0.0180886	0.00151265	0.0223729	0.00137177	0.0384099	0.00283162	0.0293915	0.000983549	0.0147975	0.00121634	0.0281007	0.00248377	0.00277682	0.000159788	0.0219285	0.00152414
Lachnospiraceae_bacterium_2_1_46FAA	0.0184506	0.00135651	0.0339635	0.00284017	0.157698	0.0096691	0.0556473	0.00410238	0.077187	0.00258296	0.0813054	0.00668326	0.110237	0.00974367	0.0945781	0.00544236	0.0260966	0.00181384
Proteus_mirabilis	0.0177443	0.00130459	0.000943932	7.89355e-05	0.0729655	0.0044738	0.00343712	0.000253388	0.000277612	9.28992e-06	0	0	3.79238e-05	3.35202e-06	0.000615695	3.54293e-05	0.0686127	0.00476891
Firmicutes_bacterium_CAG_95	0.0164178	0.00120706	0.0134743	0.00112677	0.00169241	0.000103768	0.018521	0.00136539	0.00927206	0.000310278	0.0202236	0.00166237	0.00263223	0.000232658	0.00126719	7.29183e-05	0.00727705	0.00050579
Streptococcus_mitis	0.0158508	0.00116537	0.00700348	0.000585661	0.0351393	0.00215453	0.0263582	0.00194315	0.0261762	0.000875951	0.0382528	0.00314436	0.0371185	0.00328084	0.0166258	0.00095671	0.0331223	0.00230216
Enterococcus_faecium	0.0158074	0.00116218	0.0279037	0.00233342	0.169942	0.0104198	0.00433554	0.000319621	0.0486309	0.00162737	0.00605931	0.000498072	0.0305315	0.00269862	2.37813	0.136846	0.0686246	0.00476974
Clostridium_bolteae_CAG_59	0.0157703	0.00115945	0.0496461	0.00415162	0.135337	0.00829807	0.0167049	0.0012315	0.0242906	0.000812852	0.0113804	0.000935465	0.00532004	0.00047023	0.0467593	0.0026907	0.0443978	0.00308586
Rothia_mucilaginosa	0.0152262	0.00111945	0.00553467	0.000462833	0.0259696	0.0015923	0.00775609	0.000571786	0.0103653	0.000346862	0.0492994	0.00405238	0.0128493	0.00113573	0.162236	0.00933561	0.0667529	0.00463965
Roseburia_sp_CAG_303	0.0151948	0.00111714	0.0750901	0.00627935	0.0237697	0.00145742	0.000268533	1.97965e-05	0.0342549	0.0011463	0.00387351	0.0003184	0.0100933	0.000892129	0.0320355	0.00184344	0.0151023	0.00104968
Eisenbergiella_tayi	0.0147642	0.00108549	0.136064	0.0113782	0.0377266	0.00231317	0.047888	0.00353035	0.0373445	0.00124969	0.0240985	0.00198088	0.0741576	0.00655466	0.0276816	0.0015929	0.0279953	0.00194581
Blautia_producta	0.014521	0.0010676	0.0309885	0.00259139	0.0448046	0.00274715	0.00832918	0.000614036	0.016724	0.000559647	0.00263145	0.000216304	0.0219132	0.00193687	0.0612819	0.00352638	0.0370568	0.00257563
Butyricimonas_synergistica	0.0144216	0.0010603	0.00466574	0.000390169	0.00306662	0.000188026	0.0141198	0.00104092	0.00719647	0.000240821	0.0111701	0.000918174	0.00448709	0.000396606	0.0175491	0.00100984	0.00256512	0.000178288
Lactobacillus_fermentum	0.0132974	0.000977641	0.00470062	0.000393086	0.107066	0.00656462	0.139212	0.0102628	0.00530592	0.000177556	0.0824425	0.00677673	0.0420541	0.00371709	0.176286	0.0101441	0.0488675	0.00339653
Ruminococcus_callidus	0.0132238	0.000972232	0.0224176	0.00187466	0.0041147	0.000252288	0.0143906	0.00106089	0.0205118	0.000686402	0.00484166	0.000397982	0.0215808	0.00190749	0.0158361	0.000911265	0.0025828	0.000179517
Streptococcus_pasteurianus	0.012881	0.000947032	0.0509349	0.00425939	0.325182	0.0199382	0.0539563	0.00397771	0.0714435	0.00239077	0.00100855	8.29024e-05	0.0828536	0.0073233	0.0262636	0.0015113	0.153499	0.010669
Streptococcus_mutans	0.0128222	0.000942704	0.00156651	0.000130998	0.0200112	0.00122697	0.0222138	0.00163762	0.00723108	0.000241979	0.0010765	8.8488e-05	0.0321841	0.0028447	0.0165072	0.000949881	0.0071571	0.000497453
Streptococcus_gordonii	0.0127866	0.000940089	0.00384547	0.000321574	0.0161637	0.000991063	0.0351997	0.00259495	0.014142	0.000473244	0.0192898	0.00158561	0.0356993	0.0031554	0.0514848	0.00296262	0.01492	0.00103701
Blautia_coccoides	0.0121549	0.000893647	0.0143769	0.00120225	0.0481029	0.00294938	0.0091881	0.000677356	0.0132841	0.000444534	0.0156079	0.00128296	0.0162247	0.00143407	0.193682	0.0111451	0.0110421	0.000767481
Turicibacter_sanguinis	0.0121083	0.000890218	0.0105202	0.00087974	0.0066107	0.000405328	0.0251836	0.00185656	0.0339859	0.00113729	0.0462979	0.00380566	0.0129989	0.00114895	0.015402	0.000886285	0.0309049	0.00214804
Lactobacillus_mucosae	0.0120269	0.000884233	0.00345692	0.000289082	0.832059	0.0510168	0.0944316	0.00696159	0.0251685	0.00084223	0	0	0.339394	0.0299985	0.301213	0.0173329	0.239522	0.0166479
Megamonas_funiformis_CAG_377	0.0118608	0.00087202	4.46547e-06	3.73421e-07	0.113641	0.00696775	0.00104685	7.71746e-05	0.00337545	0.000112955	0.000207034	1.70181e-05	0.00312912	0.000276578	0.0121946	0.00070172	0.0699161	0.0048595
Blautia_hydrogenotrophica	0.0117405	0.000863178	0.0406338	0.00339797	0.0882163	0.00540889	0.0175899	0.00129674	0.0314352	0.00105194	0.0550015	0.0045211	0.127644	0.0112822	0.126652	0.00728802	0.0409747	0.00284794
Desulfovibrionaceae_bacterium	0.0116783	0.000858607	0.00458163	0.000383135	0.00860256	0.000527457	0.00488821	0.000360363	0.00274434	9.18357e-05	0.00092806	7.62861e-05	0.00220053	0.000194501	0.00199126	0.000114584	0.0180823	0.00125681
Cloacibacillus_evryensis	0.0114959	0.000845199	0.0103017	0.000861469	0.0427775	0.00262286	0.043667	0.00321917	0.00661049	0.000221211	0.00165993	0.000136445	0.00751068	0.000663857	0.0148788	0.000856178	0.00284155	0.000197501
Ruminococcus_sp_CAG_579	0.0114727	0.00084349	0.0166646	0.00139357	0.00308586	0.000189207	0.0375157	0.00276569	0.0402105	0.00134559	0	0	0	0	0	0	0.00227638	0.000158219
Actinomyces_hongkongensis	0.0112566	0.000856455	0.00656566	0.000383562	0	0	0	0	0	0	0	0	0	0	0.000275861	1.5874e-05	0	0
Actinomyces_meyeri	0.0112285	1.58457e-05	0.0112564	0.000653542	0	0	0	0	0	0	0	0	0	0	0.000200596	1.1543e-05	0	0
Dielma_fastidiosa	0.0111962	0.000823162	0.00511082	0.000427388	0.0117884	0.000722795	0.0142025	0.00104702	0.00362272	0.00012123	0.003024	0.000248572	0.00509773	0.00045058	0.00315874	0.000181765	0.0116957	0.000812911
Veillonella_atypica	0.011177	0.000821751	0.0129871	0.00108603	0.131958	0.00809087	0.0419483	0.00309247	0.0351286	0.00117554	0.0201934	0.00165989	0.00776723	0.000686533	0.0920879	0.00529906	0.159887	0.0111129
Lactobacillus_johnsonii	0.0107297	0.000788865	0	0	0.212387	0.0130223	0	0	4.74851e-05	1.58903e-06	0	0	0.000488955	4.32179e-05	0.0159091	0.000915464	0.0036644	0.000254693
Bacteroides_sp_OM08_11	0.0106881	0.000785805	0.00352508	0.000294782	2.75564e-05	1.68959e-06	0.00156554	0.000115413	0.00289891	9.70083e-05	0	0	0.000264048	2.33388e-05	0.00404715	0.000232887	0.00101444	7.05088e-05
Lactobacillus_paragasseri	0.0103518	0.000761082	0.00127746	0.000106827	0.0544019	0.0033356	0.22098	0.0162909	0.00264502	8.85121e-05	0.000544828	4.47846e-05	0.0135527	0.0011979	0.667482	0.0384093	0.00326367	0.000226841
Clostridium_saccharolyticum	0.0103457	0.000760633	0.0208006	0.00173943	0.0217527	0.00133375	0.0183691	0.00135419	0.0182019	0.000609104	0.004628	0.000380419	0.0134263	0.00118673	0.0131439	0.000756347	0.0426942	0.00296745
Gemella_sanguinis	0.0102104	0.000750682	0.0124576	0.00104175	0.0353044	0.00216465	0.0122355	0.000902016	0.0349687	0.00117018	0.0327831	0.00269475	0.0415838	0.00367553	0.0214426	0.00123388	0.0201221	0.00139858
Absiella_dolichum	0.00973335	0.00071561	0.00276229	0.000230995	0.00701177	0.000429919	0.00111701	8.23471e-05	0.00819616	0.000274274	0.00438703	0.000360612	0.017633	0.00155855	0.00502781	0.000289318	0.0176163	0.00122442
Streptococcus_oralis	0.00971243	0.000714072	0.00587829	0.000491567	0.0295243	0.00181025	0.0325561	0.00240007	0.0145826	0.000487988	0.0167323	0.00137539	0.0200301	0.00177043	0.0158902	0.000914377	0.0227904	0.00158404
Eubacterium_dolichum_CAG_375	0.00953746	0.000701208	0.00262325	0.000219367	0.00641847	0.000393542	0.00118043	8.70228e-05	0.00805524	0.000269558	0.0042131	0.000346315	0.0171045	0.00151184	0.00537997	0.000309582	0.0157835	0.00109703
Actinomyces_sp_ICM47	0.00929514	0.000683392	0.00639765	0.000534998	0.0260058	0.00159452	0.00863734	0.000636753	0.0188159	0.00062965	0.0228699	0.0018799	0.0433986	0.00383593	0.0318853	0.00183479	0.011478	0.000797777
Clostridium_perfringens	0.0091873	0.000675464	0.00290917	0.000243277	0.112382	0.0068906	0.012803	0.000943853	0.00616402	0.000206271	0.0185314	0.00152327	0.0247003	0.00218322	0.00758394	0.000436407	0.0135806	0.000943919
Dialister_succinatiphilus	0.00890686	0.000654846	0.0212086	0.00177356	0.00153083	9.3861e-05	0.0275814	0.00203333	0.0317008	0.00106083	0	0	0.025963	0.00229483	0.0104288	0.00060011	0.0413233	0.00287217
Streptococcus_lutetiensis	0.00863027	0.00063451	0.0223315	0.00186746	0.20872	0.0127975	0	0	0.0046772	0.000156517	0.00477779	0.000392732	0.0197265	0.0017436	0.0739777	0.00425694	0.00692217	0.000481124
Prevotella_sp_CAG_5226	0.00849789	0.000624777	0.0181962	0.00152165	0	0	0.000424402	3.12873e-05	0.0120111	0.000401935	0	0	0.00217363	0.000192123	5.5894e-05	3.21634e-06	0.00636464	0.000442373
Clostridium_aldenense	0.00809605	0.000595234	0.0040766	0.000340903	0.00931539	0.000571163	0.0110123	0.00081184	0.00421263	0.00014097	0.00317499	0.000260982	0.00392127	0.000346594	0.00700381	0.000403024	0.00530048	0.000368409
Weissella_confusa	0.00805649	0.000592325	0.011759	0.000983341	0.0139273	0.000853939	9.35326e-05	6.89532e-06	0.0196951	0.000659072	0.0246122	0.00202311	0.0497996	0.0044017	0.0328033	0.00188762	0.00707068	0.000491446
Streptococcus_sanguinis	0.00791076	0.00058161	0.00532853	0.000445594	0.0200394	0.00122869	0.0155112	0.0011435	0.0238993	0.00079976	0.0289728	0.00238155	0.0257733	0.00227806	0.0116932	0.000672867	0.0104941	0.000729391
Bifidobacterium_animalis	0.00757686	0.000557062	0.0909465	0.00760533	0.00547368	0.000335613	0.000272011	2.00529e-05	8.07066e-05	2.70074e-06	0.00257766	0.000211882	0.000112611	9.95349e-06	0.0073544	0.000423198	0.012129	0.000843023
Anaerotruncus_sp_CAG_528	0.00741319	0.000545029	0.0573376	0.00479481	0.00136568	8.3735e-05	0	0	0.0170575	0.000570809	0	0	0	0	0.00460248	0.000264843	0.108473	0.00753941
Firmicutes_bacterium_CAG_94	0.00714795	0.000525527	0.00519483	0.000434414	0.131858	0.0080847	0.00610533	0.000450091	0.012992	0.000434759	0.0115139	0.000946439	0.00202385	0.000178885	0.0903514	0.00519914	0.0425563	0.00295787
Faecalicoccus_pleomorphus	0.00713362	0.000524474	0.00544792	0.000455578	0.00961049	0.000589257	0.0674406	0.00497179	0.0186317	0.000623487	0.000238207	1.95805e-05	0.0306492	0.00270903	0.0418165	0.00240627	0.0386274	0.00268479
Parabacteroides_gordonii	0.00710384	0.000522285	0.0104369	0.000872774	0.00356726	0.000218722	0.0487413	0.00359326	0.00470938	0.000157594	0.000218696	1.79767e-05	0.00166028	0.000146749	0.00357573	0.00020576	0.0179664	0.00124875
Streptococcus_infantis	0.00663146	0.000487555	0.00694635	0.000580883	0.0170027	0.0010425	0.00993592	0.000732486	0.0117256	0.000392383	0.0130126	0.00106963	0.013928	0.00123107	0.0184334	0.00106072	0.0208248	0.00144743
Actinomyces_odontolyticus	0.00641027	0.000471292	0.00598737	0.000500689	0.0170316	0.00104428	0.00767576	0.000565865	0.0145645	0.000487381	0.0186719	0.00153482	0.0238217	0.00210556	0.089017	0.00512235	0.0131099	0.000911198
Allisonella_histaminiformans	0.00603054	0.000443374	0.00641674	0.000536594	0.0168382	0.00103242	0.00597734	0.000440655	0.00735359	0.000246078	0.0178748	0.0014693	0.0143113	0.00126496	0.00162722	9.36359e-05	0.00685174	0.000476229
Streptococcus_australis	0.00558984	0.000410973	0.00839797	0.000702274	0.0164105	0.00100619	0.00619152	0.000456445	0.0193717	0.00064825	0.0331966	0.00272874	0.0128681	0.00113739	0.0183142	0.00105386	0.0126491	0.000879175
Enterococcus_avium	0.00558341	0.0004105	0.0377132	0.00315374	0.054091	0.00331653	0.00360489	0.000265756	0.0276131	0.000924038	0.000883724	7.26417e-05	0.0103423	0.000914142	0.151264	0.00870426	0.0530995	0.00369067
Bacteroides_sp_CAG_598	0.00557076	0.00040957	0.00253195	0.000211732	0.0121351	0.000744049	0.0173998	0.00128273	0.0126166	0.000422198	0	0	0.00155454	0.000137404	0.00567109	0.000326335	0.0574258	0.00399137
Eubacterium_callanderi	0.00514027	0.00037792	0.00189872	0.000158779	0.0062432	0.000382795	0.0259498	0.00191304	0.00569578	0.000190602	0.000621242	5.10657e-05	0.0149734	0.00132347	0.015241	0.000877021	0.00214473	0.000149069
Streptococcus_infantarius	0.00503941	0.000370504	0.00177553	0.000148477	0.0822768	0.00504472	0.00205424	0.000151441	0.015567	0.000520929	0.00508276	0.0004178	0.0133467	0.00117969	0.0247005	0.00142136	0.0108572	0.000754631
Catabacter_hongkongensis	0.00486816	0.000357914	0.0100709	0.000842174	0.0098035	0.000601091	0.0134633	0.000992525	0.00753864	0.000252271	0.00442538	0.000363764	0.00905618	0.000800461	0.0053054	0.000305291	0.0122453	0.000851105
Lactococcus_lactis	0.00481119	0.000353726	0.00679316	0.000568073	0.0268332	0.00164525	0.00515821	0.000380268	0.011273	0.000377236	0.0296673	0.00243864	0.0222522	0.00196683	0.0240227	0.00138235	0.0726291	0.00504807
Anaeromassilibacillus_sp_An250	0.00451778	0.000332154	0.00724604	0.000605944	0.0723931	0.00443871	0.0243599	0.00179584	0.0141312	0.000472882	0.001632	0.00013415	0.0457971	0.00404793	0.00721278	0.000415049	0.0281555	0.00195694
Ruminococcaceae_bacterium_D16	0.00437827	0.000321897	0.00267467	0.000223667	0.0146906	0.000900736	0.0226874	0.00167254	0.00413481	0.000138366	0.00393448	0.000323413	0.00247564	0.000218818	0.0263278	0.001515	0.00969802	0.000674059
Veillonella_dispar	0.00431524	0.000317263	0.00849143	0.000710089	0.0291566	0.00178771	0.00621174	0.000457935	0.0082317	0.000275463	0.00686883	0.000564614	0.00258059	0.000228094	0.00594043	0.000341833	0.0610954	0.00424642
Parvimonas_micra	0.00423346	0.00031125	0.0042999	0.000359576	0.0438196	0.00268675	0.362798	0.0267458	0.00898803	0.000300773	0.00443176	0.000364288	0.0051934	0.000459036	0.0032837	0.000188956	0.0094256	0.000655125
Eubacterium_limosum	0.00401557	0.00029523	0.0104949	0.000877625	0.0170523	0.00104555	0.0103501	0.00076302	0.011588	0.000387779	0.00552221	0.000453923	0.0204043	0.00180351	0.0460543	0.00265013	0.00790662	0.000549548
Actinomyces_turicensis	0.00399849	0.000293975	8.30335e-05	6.94361e-06	0.018465	0.00113216	0.0109424	0.000806688	0.00291456	9.75319e-05	0	0	0.000292615	2.58637e-05	0.00197762	0.000113799	0.0141214	0.000981505
Streptococcus_macedonicus	0.00391941	0.00028816	0.00333906	0.000279226	0.0251161	0.00153996	1.14674e-05	8.45387e-07	0.00217456	7.27689e-05	0	0	0.00302372	0.000267262	0.0028696	0.000165127	0.00702459	0.000488243
Enterococcus_hirae	0.00366973	0.000269804	0.237646	0.0198729	0.0140861	0.000863676	0.0398407	0.00293709	0.0182615	0.000611098	0	0	0.000178798	1.58037e-05	0.0232562	0.00133825	0.00522657	0.000363272
Lactobacillus_gasseri	0.00339714	0.000249762	0.00114873	9.60614e-05	0.0248798	0.00152548	0.0626878	0.0046214	0.000872034	2.91815e-05	0.000126069	1.03628e-05	0.00139294	0.00012312	0.198899	0.0114454	0.0113418	0.000788312
Bacteroides_sp_D2	0.00333968	0.000245538	0.000667502	5.58193e-05	0.00708592	0.000434465	0.00786418	0.000579755	0.00126864	4.24535e-05	0	0	0.000195932	1.73181e-05	0.00292781	0.000168477	0.0292821	0.00203525
Eubacterium_sulci	0.00323151	0.000237586	0.00143633	0.000120112	0.0177831	0.00109035	0.00209054	0.000154117	0.00500908	0.000167623	0.0319773	0.00262852	0.00746212	0.000659564	0.00311186	0.000179067	0.0148	0.00102867
Firmicutes_bacterium_CAG_424	0.00319368	0.000234804	0.00188909	0.000157974	0.0151274	0.000927518	0.00014788	1.09019e-05	0.0110753	0.000370621	0.00972344	0.000799262	0.00155129	0.000137116	0.0012102	6.96391e-05	0.0214312	0.00148957
Anaeroglobus_geminatus	0.00316595	0.000232765	0.000325227	2.71968e-05	0.0318733	0.00195428	0.000305	2.24849e-05	0.000144906	4.8491e-06	0	0	0.000415649	3.67386e-05	0.00653397	0.000375988	0.00095401	6.63083e-05
Veillonella_sp_T11011_6	0.0030907	0.000227233	0.00307994	0.000257557	0.0148979	0.000913446	0.0039681	0.000292532	0.00438685	0.0001468	0.00256836	0.000211118	0.00105591	9.33305e-05	0.00311876	0.000179464	0.033956	0.00236011
Gemella_morbillorum	0.00300676	0.000221061	0.000794733	6.64589e-05	0.0178912	0.00109698	0.0680612	0.00501754	0.00506184	0.000169388	0.00535153	0.000439893	0.00470856	0.000416182	0.00305791	0.000175963	0.0249088	0.00173128
Veillonella_infantium	0.00285184	0.000209671	0.00352319	0.000294624	0.013328	0.00081719	0.00404609	0.000298281	0.00392615	0.000131384	0.00983681	0.00080858	0.000540711	4.77925e-05	0.00218603	0.000125792	0.0543769	0.00377945
Pseudoflavonifractor_sp_An184	0.002746	0.00020189	0.000210379	1.75928e-05	0.0200181	0.00122739	0.00968196	0.000713763	0.00167784	5.61469e-05	0	0	0.0013667	0.000120801	0.0415872	0.00239308	0.00765628	0.000532148
Bifidobacterium_pseudolongum	0.00258735	0.000190226	0.0049406	0.000413153	0.016222	0.000994635	0.00646413	0.000476542	6.36728e-05	2.13073e-06	0	0	0	0	0.107493	0.00618555	0.0182668	0.00126963
Weissella_cibaria	0.00251524	0.000184924	0.0145742	0.00121876	0.00444175	0.000272341	5.75543e-05	4.24296e-06	0.00957896	0.000320548	0.00201331	0.000165493	0.0266306	0.00235384	0.0225829	0.0012995	0.00286686	0.000199261
Megasphaera_micronuciformis	0.00246297	0.000181081	0.00396127	0.000331258	0.118752	0.00728118	0.0805098	0.00593526	0.00538473	0.000180193	0.000514207	4.22676e-05	0.037752	0.00333683	0.0373409	0.00214873	0.0116341	0.000808626
Ruminococcus_sp_CAG_403	0.00242422	0.000178232	0	0	0.00351436	0.000215479	0.0440016	0.00324384	0.0235863	0.000789285	0	0	0	0	0.0297844	0.0017139	0.000445845	3.09884e-05
Enterobacter_cloacae_complex	0.00234865	0.000172676	0.0592626	0.00495579	0.0735906	0.00451213	0.00399043	0.000294179	0.0154928	0.000518447	0.0516898	0.00424887	0.00711656	0.000629021	0.00679829	0.000391198	0.242938	0.0168854
Christensenella_minuta	0.00233514	0.000171683	0.00686024	0.000573682	0.00414267	0.000254003	0.0161298	0.00118911	0.00831231	0.000278161	0.00229476	0.000188628	0.0137362	0.00121412	0.00868905	0.000499999	0.00158556	0.000110204
Actinomyces_oris	0.00231432	0.000170153	0.00259584	0.000217075	0.0113537	0.000696142	0.00479728	0.00035366	0.0102069	0.000341559	0.00540248	0.000444082	0.0232322	0.00205345	0.0189673	0.00109145	0.00377792	0.000262584
Mogibacterium_diversum	0.00225762	0.000165984	0.00247625	0.000207074	0.00908276	0.0005569	0.00311902	0.000229937	0.00985363	0.000329739	0.0121897	0.00100198	0.0188184	0.00166332	0.0255856	0.00147228	0.00413908	0.000287686
Plesiomonas_shigelloides	0.00219243	0.000161191	0.0159464	0.0013335	0.00316156	0.000193848	0	0	0	0	0	0	0	0	0.000602152	3.465e-05	0.185641	0.0129029
Actinomyces_graevenitzii	0.0021453	0.000157725	0.00382706	0.000320035	0.0126216	0.000773877	0.0029894	0.000220382	0.00684435	0.000229037	0.00746148	0.00061333	0.0123659	0.001093	0.035248	0.00202829	0.0069386	0.000482266
Streptococcus_sp_A12	0.00213838	0.000157217	0.00166111	0.000138909	0.00475333	0.000291446	0.00189098	0.000139405	0.00565612	0.000189275	0.00629676	0.00051759	0.00283903	0.000250937	0.00881666	0.000507342	0.00359058	0.000249563
Actinomyces_naeslundii	0.00203892	0.000149904	0.00294769	0.000246498	0.00616789	0.000378178	0.00144788	0.000106739	0.0105398	0.000352703	0.00394248	0.00032407	0.0167768	0.00148287	0.0145675	0.000838263	0.00238063	0.000165465
Clostridium_paraputrificum	0.00202735	0.000149054	0.000796172	6.65793e-05	0.00336305	0.000206202	0.000920326	6.78473e-05	0.000848419	2.83913e-05	8.27586e-05	6.80271e-06	0	0	0.0559311	0.00321847	0.00384502	0.000267248
Monoglobus_pectinilyticus	0.00198211	0.000145727	0.0123911	0.00103619	0.0199433	0.0012228	0.0194543	0.00143419	0.0194352	0.000650373	0	0	0.00735063	0.00064971	0.000476656	2.74284e-05	0.018143	0.00126103
Streptococcus_cristatus	0.00195411	0.000143669	0.000730594	6.10954e-05	0.00887985	0.000544459	0.00857484	0.000632145	0.00321799	0.000107686	0.0102481	0.000842388	0.00793559	0.000701414	0.00365808	0.000210499	0.00425812	0.00029596
Klebsiella_michiganensis	0.00191703	0.000140943	0.00174663	0.00014606	0.0124851	0.000765511	0.0170946	0.00126023	0.00526239	0.000176099	8.63448e-05	7.0975e-06	0.000910059	8.04386e-05	0.000535828	3.08334e-05	0.0658712	0.00457837
Citrobacter_youngae	0.00179135	0.000131703	0.00695476	0.000581586	0.0302751	0.00185629	0.00911967	0.000672311	0.00326426	0.000109234	0.0262955	0.00216147	0.0035775	0.00031621	0.00528659	0.000304209	0.00756295	0.000525661
Lactobacillus_crispatus	0.00166524	0.000122431	0.00332914	0.000278397	0.380635	0.0233382	0.0336278	0.00247907	0.00118858	3.97744e-05	0	0	0.0109773	0.000970269	0.00406142	0.000233709	0.0399711	0.00277818
Klebsiella_aerogenes	0.00165708	0.000121831	0.0335783	0.00280796	0.00904406	0.000554527	0.0206987	0.00152593	0.0147339	0.000493053	0.0583102	0.00479307	0.00139157	0.000122999	0.00108593	6.24881e-05	0.180565	0.0125502
Morganella_morganii	0.00158514	0.000116541	0	0	0.092198	0.00565302	0.00530516	0.000391102	0.000419017	1.40219e-05	1.0069e-05	8.27664e-07	0	0	0.0908622	0.00522853	0.195174	0.0135656
Bacteroides_sp_CAG_633	0.00154092	0.000113291	0.0590076	0.00493446	0	0	0.00714016	0.00052638	0.0120506	0.000403259	0	0	8.80445e-05	7.78211e-06	0	0	0.00228768	0.000159005
Clostridium_scindens	0.00149114	0.00010963	0.00200141	0.000167366	0.0220137	0.00134975	0.00520772	0.000383918	0.0025218	8.43887e-05	0.0189793	0.00156009	0.00669595	0.000591844	0.017898	0.00102992	0.00867865	0.000603208
Gemella_haemolysans	0.00141903	0.000104329	0.00173693	0.000145249	0.0169297	0.00103803	0.0039231	0.000289215	0.0061964	0.000207355	0.0254352	0.00209076	0.00793262	0.000701151	0.00279896	0.000161062	0.0111688	0.000776285
Enterococcus_casseliflavus	0.00129703	9.53593e-05	0.000286867	2.3989e-05	0.0052702	0.000323137	0.000520109	3.83429e-05	0.000514151	1.72054e-05	0	0	0.00014488	1.28057e-05	0.00609616	0.000350795	0.0923809	0.00642092
Actinomyces_sp_HMSC035G02	0.00115086	8.46133e-05	0.00120901	0.000101103	0.0104678	0.000641824	0.003235	0.000238487	0.00308944	0.000103384	0.00613376	0.000504192	0.00578531	0.000511354	0.0272553	0.00156837	0.00482203	0.000335154
Actinobaculum_sp_oral_taxon_183	0.00114719	8.4343e-05	0.000906276	7.57866e-05	0.00622284	0.000381547	0.00125674	9.2648e-05	0.00663776	0.000222124	0.00668949	0.000549873	0.00840592	0.000742985	0.0061211	0.00035223	0.0054687	0.000380101
Citrobacter_freundii	0.00111205	8.17598e-05	0.00418134	0.000349661	0.0339407	0.00208104	0.00947533	0.00069853	0.00376802	0.000126092	0.019855	0.00163207	0.0028295	0.000250095	0.0125783	0.000723802	0.00659952	0.000458698
Citrobacter_portucalensis	0.00106795	7.85169e-05	0.00531903	0.0004448	0.0104691	0.000641902	0.00507967	0.000374479	0.000945363	3.16354e-05	0.0141478	0.00116294	0.00134062	0.000118495	0.00110262	6.34484e-05	0.00376464	0.00026166
Raoultella_ornithinolytica	0.00101838	7.48727e-05	0.00845673	0.000707188	0.00575346	0.000352767	0.00323951	0.00023882	0.00114261	3.82361e-05	0.00291963	0.000239992	0.00481465	0.000425559	0.000558245	3.21234e-05	0.00941203	0.000654181
Actinomyces_massiliensis	0.000987564	6.78546e-05	0.0115658	0.000643526	0	0	0	0	0	0	0	0	0	0	0.00240887	0.000138615	0	0
Anaerostipes_caccae	0.000964541	7.09144e-05	0.00165807	0.000138654	0.0105229	0.000645198	0.000918043	6.76791e-05	0.00400577	0.000134048	0.00417862	0.00034348	0.00432096	0.000381923	0.0496584	0.00285752	0.00261551	0.00018179
Klebsiella_oxytoca	0.000911027	6.698e-05	0.00331032	0.000276823	0.0107521	0.000659254	2.59783e-05	1.91514e-06	0.00362123	0.00012118	0.000238966	1.96428e-05	0.000831609	7.35045e-05	0	0	0.00704449	0.000489626
Lactobacillus_sanfranciscensis	0.000816541	6.00333e-05	0	0	0.0125533	0.000769695	0.0010819	7.97589e-05	0.00285586	9.55679e-05	0.00822937	0.00067645	0.00643665	0.000568925	0	0	0.0102443	0.000712031
Lactobacillus_amylovorus	0.000802162	5.89761e-05	0	0	0.577053	0.0353814	0.0037056	0.00027318	0.0372525	0.00124661	0	0	0	0	0	0	0.254712	0.0177037
Pyramidobacter_piscolens	0.000795838	5.85112e-05	0.000990156	8.2801e-05	0.0665537	0.00408067	0.0189434	0.00139653	0.00828352	0.000277197	0	0	0.00157845	0.000139517	0.00537159	0.0003091	0.000533961	3.71129e-05
Enterococcus_asini	0.000788595	5.79786e-05	0.00906302	0.000757888	0.00742211	0.000455079	0	0	0.00190995	6.39139e-05	0	0	0.0335213	0.00296289	0.00982884	0.000565586	0.0380523	0.00264482
Peptostreptococcus_stomatis	0.00077573	5.70328e-05	0.00103829	8.68261e-05	0.00942384	0.000577813	0.093457	0.00688974	0.00531428	0.000177836	0.00527535	0.000433631	0.00207694	0.000183577	0.00906821	0.000521817	0.00447116	0.000310767
Dialister_invisus	0.000729676	5.36468e-05	0.0230456	0.00192717	0.0614867	0.00376999	0.00504505	0.000371926	0.00550743	0.000184299	0.000327172	2.68934e-05	0.00443245	0.000391777	0.0251638	0.00144801	0.0869774	0.00604535
Dialister_pneumosintes	0.000643459	4.73081e-05	1.85653e-06	1.55251e-07	0.0183376	0.00112435	0.0518808	0.0038247	0.0026	8.70056e-05	0	0	0	0	0.000270298	1.55539e-05	0.0203958	0.00141761
Fusobacterium_nucleatum	0.000624865	4.5941e-05	0.000282413	2.36166e-05	0.0771747	0.00473189	0.0323634	0.00238586	0.000434135	1.45278e-05	0.000305103	2.50793e-05	0.00102378	9.04899e-05	0.000216656	1.24671e-05	0.00467686	0.000325064
Erysipelothrix_larvae	0.000619243	4.55277e-05	0.000802709	6.71259e-05	0.00483718	0.000296587	0.0332184	0.00244889	0.00150615	5.04014e-05	0	0	0.00488107	0.00043143	0.0140484	0.000808397	0.0113748	0.000790602
Actinomyces_sp_oral_taxon_181	0.000535946	3.94035e-05	0.000267563	2.23747e-05	0.00838954	0.000514396	0.00230424	0.000169871	0.00213898	7.15782e-05	0.00913764	0.00075111	0.0042024	0.000371443	0.0125517	0.000722269	0.0110187	0.000765856
Actinomyces_sp_S6_Spd3	0.000503514	3.7019e-05	0.000759172	6.34851e-05	0.00991796	0.000608109	0.00115125	8.48713e-05	0.00321491	0.000107583	0.00798036	0.000655982	0.00402337	0.000355619	0.0140743	0.000809884	0.00429816	0.000298743
Proteus_hauseri	0.000447027	3.28661e-05	0.000265486	2.2201e-05	0.01346	0.000825286	0.000114239	8.42182e-06	0.000563841	1.88682e-05	0	0	0	0	0.000302053	1.73812e-05	0.0233584	0.00162352
Lactobacillus_pentosus	0.000349784	2.57166e-05	0	0	0.00395515	0.000242506	0	0	0.00222861	7.45776e-05	5.47865e-05	4.50342e-06	3.20112e-05	2.82942e-06	0.111286	0.00640381	0.00213768	0.000148579
Neisseria_flavescens	0.000292486	2.1504e-05	0	0	0.00180023	0.000110379	0.00014625	1.07817e-05	0.000125039	4.18428e-06	0	0	3.26686e-05	2.88752e-06	6.09934e-05	3.50977e-06	0.0361007	0.00250917
Citrobacter_koseri	0.000261027	1.91911e-05	0.00311821	0.000260758	0.0379756	0.00232843	0.00695141	0.000512465	0.0028779	9.63052e-05	0	0	0.000324591	2.86901e-05	0	0	0.0039542	0.000274836
Solobacterium_moorei	0.000255243	1.87659e-05	0.000297913	2.49128e-05	0.041953	0.0025723	0.0345736	0.0025488	0.00240828	8.059e-05	0.00255879	0.000210331	0.00107288	9.48305e-05	0.00167323	9.62836e-05	0.0067156	0.000466767
Actinomyces_johnsonii	0.000236525	1.35565e-05	0.0335263	0.00197536	0	0	0	0	0	0	0	0	0	0	0.00727656	0.000418719	0	0
Citrobacter_braakii	0.000228541	1.68026e-05	0.000439523	3.67548e-05	0.00131838	8.08349e-05	0.000996848	7.34886e-05	0.0102772	0.000343913	0.00102159	8.39739e-05	0.00286275	0.000253034	0.000309669	1.78194e-05	0.00276159	0.000191944
Enterococcus_gallinarum	0.000223784	1.64529e-05	0.00311747	0.000260696	0.0199589	0.00122376	0.000324565	2.39273e-05	0.00905644	0.000303062	0	0	0.00176314	0.000155841	0.0499227	0.00287273	0.0438412	0.00304717
Veillonella_tobetsuensis	0.000216811	1.59402e-05	0.00121274	0.000101415	0.00561818	0.000344473	0.00127592	9.40624e-05	0.00229027	7.6641e-05	0.0270846	0.00222634	0.000331353	2.92877e-05	0.000855567	4.92323e-05	0.0140346	0.000975471
Alloscardovia_omnicolens	0.000197405	1.45135e-05	0.000131587	1.10038e-05	0.00206132	0.000126387	0.00164109	0.000120983	0.00140622	4.70572e-05	0.00216278	0.000177779	0.018714	0.0016541	0.0021417	0.000123241	0.000304686	2.11771e-05
Pediococcus_acidilactici	0.000164054	1.20615e-05	0.00363787	0.000304214	0.169522	0.010394	0.000157446	1.1607e-05	0.00913275	0.000305616	0	0	0.0279509	0.00247053	0.0294327	0.00169366	0.0325268	0.00226077
Peptostreptococcus_anaerobius	0.000161838	1.18986e-05	0.00018684	1.56243e-05	0.00355925	0.000218231	0.0290385	0.00214075	0.000396109	1.32553e-05	8.77241e-05	7.21088e-06	6.41482e-05	5.66995e-06	0.00411316	0.000236686	0.0460116	0.00319803
Enterobacter_mori	0.000137081	1.00784e-05	0.000905011	7.56809e-05	0.00268991	0.000164929	0.000672826	4.96014e-05	0.000357553	1.1965e-05	0.00121621	9.99716e-05	0.000833609	7.36813e-05	0.000173609	9.99009e-06	0.0320485	0.00222752
Prevotella_buccae	9.79459e-05	7.20113e-06	0	0	0.0602251	0.00369264	0.00752228	0.00055455	0.00070093	2.34557e-05	0	0	0	0	0.00627175	0.000360899	0.0243182	0.00169023
Actinomyces_cardiffensis	9.53256e-05	6.85333e-06	0.0175353	0.000789566	0	0	0	0	0	0	0	0	0	0	0.00023606	1.35837e-05	0	0
Scardovia_wiggsiae	9.47568e-05	6.96666e-06	1.12299e-05	9.3909e-07	0.00897005	0.000549989	0.00167255	0.000123302	0.000884033	2.9583e-05	0.00220907	0.000181584	0.00465378	0.00041134	0.00153268	8.81959e-05	0.00224367	0.000155946
Bacteroides_fluxus	5.85946e-05	4.30796e-06	0.034892	0.00291782	0.00195244	0.000119712	0.00165207	0.000121792	9.15325e-05	3.06302e-06	0	0	1.86782e-05	1.65093e-06	0.00120262	6.92028e-05	0.0217772	0.00151362
Streptococcus_gallolyticus	2.54595e-05	1.87182e-06	0	0	8.42857e-05	5.16789e-06	0.0015638	0.000115285	0.000239022	7.99858e-06	0.000549241	4.51474e-05	3.75848e-05	3.32206e-06	0.197455	0.0113622	0.0127147	0.000883732
Enterococcus_raffinosus	1.89189e-05	1.39095e-06	1.26269e-05	1.05591e-06	0.0059962	0.00036765	0.000828533	6.10802e-05	0.00077094	2.57985e-05	0	0	0.000854121	7.54944e-05	0.00206179	0.000118643	0.0200127	0.00139098
Actinomyces_georgiae	4.51516e-06	2.43566e-07	0.0145636	0.000856586	0	0	0	0	0	0	0	0	0	0	0.000162318	9.34034e-06	0	0
Blautia_sp_N6H1_15	3.2973e-06	2.42422e-07	0.00790873	0.000661361	0.000236654	1.45102e-05	0	0	0.000988543	3.30803e-05	0	0	0	0	0.00211457	0.00012168	0.0027786	0.000193126
Prevotella_sp_CAG_1124	0	0	0.00666238	0.000557136	0	0	0.0100689	0.000742286	0.0026366	8.82303e-05	0	0	0	0	0.0264167	0.00152011	0.130661	0.00908158
Lactobacillus_rhamnosus	0	0	0.0100864	0.000843466	0.00473466	0.000290301	0.000295761	2.18038e-05	0.00119898	4.01223e-05	0	0	4.95157e-05	4.37661e-06	0.0715599	0.00411781	0.0100025	0.000695223
Escherichia_albertii	0	0	0	0	0.0890886	0.00546237	2.41304e-05	1.77892e-06	0.00123846	4.14435e-05	0	0	0	0	6.52318e-05	3.75367e-06	2.08213e-05	1.44718e-06
Lactobacillus_farciminis	0	0	0	0	0.0428839	0.00262938	0	0	0.000232278	7.77289e-06	0	0	0	0	0.00923554	0.000531445	0.0120302	0.000836156
Bifidobacterium_pullorum	0	0	0	0	0.0101647	0.000623238	4.58152e-05	3.37754e-06	2.52406e-05	8.44643e-07	0	0	0	0	0.000302053	1.73812e-05	0.0298022	0.0020714
Bifidobacterium_catenulatum	0	0	0.00133816	0.000111903	0	0	0	0	0.0229053	0.000766498	0.00080641	6.62865e-05	0.00277124	0.000244945	0.00129471	7.4502e-05	1.09662e-05	7.62202e-07

## Sheet: Figure 1b
label	repeat1	repeat2	repeat3	repeat4	repeat5	repeat6	repeat7	repeat8	repeat9	repeat10	repeat11	repeat12	repeat13	repeat14	repeat15	repeat16	repeat17	repeat18	repeat19	repeat20	mean	std	auc_by_mean_prob
PACS	0.980344	0.980364	0.981347	0.97974	0.981107	0.979762	0.980505	0.981527	0.981486	0.980249	0.981064	0.980981	0.980844	0.981195	0.980415	0.979671	0.981828	0.980933	0.979781	0.98115	0.980715	0.000638489	0.981183
Health	0.907619	0.908057	0.90849	0.9079	0.907377	0.909167	0.90776	0.908627	0.908589	0.907755	0.908349	0.908027	0.907552	0.907762	0.906895	0.908101	0.907711	0.907757	0.907484	0.908359	0.907967	0.000506564	0.908549
CA	0.903516	0.903379	0.903725	0.902931	0.905922	0.901464	0.903932	0.902519	0.902754	0.902691	0.903314	0.904218	0.902511	0.90415	0.902468	0.903546	0.905875	0.904316	0.902006	0.903852	0.903454	0.00110462	0.904231
CD	0.922568	0.92502	0.923843	0.925657	0.925689	0.924818	0.925198	0.925072	0.924742	0.924682	0.925622	0.925095	0.924368	0.924743	0.924997	0.924264	0.926168	0.925378	0.922938	0.925174	0.924802	0.000860645	0.925497
CRC	0.943051	0.942106	0.94138	0.942671	0.941308	0.940994	0.941552	0.943151	0.941121	0.942583	0.942803	0.941738	0.94407	0.943469	0.942225	0.941869	0.943294	0.944309	0.943506	0.942369	0.942478	0.000952219	0.942967
CVD	0.907465	0.907823	0.90849	0.906506	0.906148	0.903233	0.912129	0.909671	0.906305	0.908264	0.905992	0.905756	0.908427	0.910135	0.907042	0.903764	0.907509	0.907529	0.910228	0.909306	0.907586	0.00209894	0.908586
IBS_D	0.988404	0.989338	0.987551	0.988708	0.989073	0.98907	0.989235	0.989153	0.9886	0.989602	0.989988	0.988463	0.990453	0.990214	0.989595	0.987525	0.988178	0.989741	0.988929	0.988453	0.989014	0.000780235	0.989212
Obesity	0.92435	0.923847	0.924026	0.922629	0.922964	0.922704	0.923619	0.924438	0.924385	0.922078	0.92409	0.923977	0.923934	0.923727	0.922788	0.923748	0.922541	0.921245	0.923597	0.924803	0.923475	0.000882586	0.923122
UC	0.923033	0.926253	0.925658	0.927272	0.925354	0.926807	0.928051	0.926537	0.927734	0.925065	0.925243	0.924867	0.925749	0.925767	0.928941	0.925931	0.924328	0.926119	0.926818	0.927045	0.926129	0.00132137	0.927625

## Sheet: Figure 1c
Phenotype	Threshold	Sensitivity	Specificity	Accuracy	Youden index
Health	0.365861	0.807	0.831	0.82	0.638
CA	0.080275	0.927	0.758	0.77	0.685
CD	0.093613	0.883	0.83	0.83	0.713
CRC	0.096663	0.877	0.846	0.85	0.724
CVD	0.067863	0.871	0.77	0.78	0.641
IBS-D	0.124226	0.944	0.982	0.98	0.926
Obesity	0.108051	0.876	0.948	0.94	0.824
PACS	0.153475	0.946	0.92	0.92	0.866
UC	0.098913	0.861	0.862	0.86	0.723

## Sheet: Figure 2
feature	metadata	value	coef	stderr	pval	qval
Bacteroides_thetaiotaomicron	group	CA	1.16727	0.115646	6.20291e-23	1.32122e-20
Gemella_sanguinis	group	CA	-0.649814	0.0731936	2.85717e-18	3.04288e-16
Bacteroides_cellulosilyticus	group	CA	1.01294	0.114864	4.69042e-18	3.3302e-16
Alistipes_shahii	group	CA	1.06835	0.124132	2.68813e-17	1.43143e-15
Bacteroides_xylanisolvens	group	CA	1.09763	0.131354	2.01492e-16	8.58355e-15
Butyricimonas_virosa	group	CA	0.939085	0.112767	2.52891e-16	8.97764e-15
Bacteroides_uniformis	group	CA	0.885861	0.106933	3.5643e-16	1.08457e-14
Sutterella_parvirubra	group	CA	0.424819	0.0522042	1.1235e-15	2.99131e-14
Parabacteroides_distasonis	group	CA	0.731664	0.0902114	1.38623e-15	3.28074e-14
Bacteroides_vulgatus	group	CA	1.06101	0.132208	2.67583e-15	5.69951e-14
Odoribacter_splanchnicus	group	CA	0.911596	0.115963	9.33586e-15	1.80776e-13
Streptococcus_salivarius	group	CA	-0.575699	0.0746121	2.76757e-14	4.41709e-13
Gordonibacter_pamelaeae	group	CA	-0.628843	0.0815152	2.79805e-14	4.41709e-13
Actinomyces_odontolyticus	group	CA	-0.668131	0.0867687	3.11062e-14	4.41709e-13
Actinomyces_naeslundii	group	CA	-0.679066	0.0881602	3.05367e-14	4.41709e-13
Actinomyces_oris	group	CA	-0.622103	0.081584	5.40344e-14	7.19333e-13
Bacteroides_intestinalis	group	CA	0.935026	0.123708	8.8245e-14	1.10566e-12
Bacteroides_stercoris	group	CA	1.06352	0.141015	9.947e-14	1.1732e-12
Bacteroides_salyersiae	group	CA	0.710744	0.094327	1.04652e-13	1.1732e-12
Blautia_wexlerae	group	CA	-0.48991	0.0654512	1.50137e-13	1.59896e-12
Mogibacterium_diversum	group	CA	-0.612405	0.0843687	7.55604e-13	7.66398e-12
Actinomyces_sp_S6_Spd3	group	CA	-0.520288	0.071965	9.26009e-13	8.57565e-12
Actinobaculum_sp_oral_taxon_183	group	CA	-0.571899	0.0790957	9.2132e-13	8.57565e-12
Bacteroides_massiliensis	group	CA	0.816529	0.11996	1.67016e-11	1.48226e-10
Fusobacterium_mortiferum	group	CA	0.432627	0.0649144	4.26318e-11	3.63223e-10
Streptococcus_sanguinis	group	CA	-0.426279	0.0685449	7.19294e-10	5.89268e-09
Clostridium_asparagiforme	group	CA	0.533183	0.085826	7.49097e-10	5.90954e-09
Coprobacter_fastidiosus	group	CA	0.550468	0.0888303	8.23898e-10	6.26751e-09
Intestinimonas_butyriciproducens	group	CA	0.505625	0.0837401	2.15663e-09	1.58401e-08
Actinomyces_sp_HMSC035G02	group	CA	-0.413718	0.0686582	2.32091e-09	1.64784e-08
Streptococcus_australis	group	CA	-0.523293	0.0872695	2.76695e-09	1.90116e-08
Dielma_fastidiosa	group	CA	0.420803	0.0705254	3.29884e-09	2.19579e-08
Gemella_haemolysans	group	CA	-0.334609	0.0566172	4.60877e-09	2.97475e-08
Bacteroides_sp_OM05_12	group	CA	0.423056	0.071741	4.97519e-09	3.11681e-08
Bifidobacterium_longum	group	CA	-0.784401	0.135717	9.83882e-09	5.98762e-08
Actinomyces_sp_ICM47	group	CA	-0.592987	0.102715	1.02173e-08	6.04524e-08
Bacteroides_ovatus	group	CA	0.703134	0.127465	4.35168e-08	2.50516e-07
Alistipes_indistinctus	group	CA	0.632991	0.115637	5.49466e-08	3.0799e-07
Collinsella_stercoris	group	CA	-0.48226	0.0885013	6.29385e-08	3.43741e-07
Bifidobacterium_pseudocatenulatum	group	CA	-0.888336	0.167248	1.32506e-07	7.05592e-07
Fusobacterium_varium	group	CA	0.39148	0.0752545	2.36543e-07	1.22887e-06
Lawsonibacter_asaccharolyticus	group	CA	0.487053	0.093925	2.57949e-07	1.30817e-06
Eubacterium_sulci	group	CA	-0.406481	0.0788678	3.04204e-07	1.50687e-06
Anaerostipes_hadrus	group	CA	-0.441802	0.0858475	3.16443e-07	1.53187e-06
Streptococcus_parasanguinis	group	CA	-0.533095	0.105281	4.85206e-07	2.29664e-06
Eubacterium_sp_CAG_38	group	CA	0.620335	0.125511	8.9631e-07	4.15031e-06
Streptococcus_infantis	group	CA	-0.345894	0.0720464	1.80585e-06	8.18397e-06
Bacteroides_eggerthii	group	CA	0.601031	0.127072	2.55098e-06	1.132e-05
Bifidobacterium_adolescentis	group	CA	-0.801465	0.169953	2.72935e-06	1.1399e-05
Parabacteroides_goldsteinii	group	CA	0.461675	0.0977585	2.64149e-06	1.1399e-05
Streptococcus_mitis	group	CA	-0.41699	0.0883783	2.69769e-06	1.1399e-05
Gemella_morbillorum	group	CA	-0.283154	0.0602664	2.96783e-06	1.21567e-05
Dorea_longicatena	group	CA	-0.50088	0.109193	5.03187e-06	2.02224e-05
Flavonifractor_plautii	group	CA	0.413455	0.0907081	5.76383e-06	2.27351e-05
Oscillibacter_sp_57_20	group	CA	0.565698	0.12519	6.92142e-06	2.68048e-05
Actinomyces_sp_oral_taxon_181	group	CA	-0.307828	0.0683732	7.4723e-06	2.84214e-05
Alistipes_finegoldii	group	CA	0.534742	0.119451	8.40421e-06	3.14052e-05
Paraprevotella_xylaniphila	group	CA	0.268752	0.0610811	1.19247e-05	4.37923e-05
Bacteroides_coprocola	group	CA	0.481992	0.109944	1.28153e-05	4.62654e-05
Streptococcus_anginosus_group	group	CA	-0.35338	0.0837645	2.66726e-05	9.31353e-05
Actinomyces_graevenitzii	group	CA	-0.370654	0.0878083	2.63906e-05	9.31353e-05
Butyricimonas_synergistica	group	CA	0.330901	0.0786192	2.78383e-05	9.56381e-05
Blautia_obeum	group	CA	-0.400554	0.0960256	3.27642e-05	0.000110774
Bacteroides_plebeius	group	CA	0.561152	0.135621	3.78748e-05	0.000126052
Hungatella_hathewayi	group	CA	0.415537	0.104836	7.87535e-05	0.000258069
Eggerthella_lenta	group	CA	-0.380912	0.0968172	8.88664e-05	0.000286796
Dorea_formicigenerans	group	CA	-0.358643	0.0923893	0.000110073	0.000349935
Eubacterium_hallii	group	CA	-0.421069	0.111408	0.000165896	0.000519644
Streptococcus_sp_A12	group	CA	-0.287741	0.0768937	0.000192329	0.000593713
Clostridium_innocuum	group	CA	-0.388048	0.104177	0.000205729	0.000626004
Turicibacter_sanguinis	group	CA	-0.371893	0.100687	0.000232452	0.000697356
Cloacibacillus_porcorum	group	CA	0.301595	0.0818834	0.000241945	0.000715754
Oscillibacter_sp_CAG_241	group	CA	0.432244	0.118354	0.000272811	0.00079601
Blautia_hydrogenotrophica	group	CA	-0.341963	0.0942765	0.000300131	0.000863891
Phascolarctobacterium_succinatutens	group	CA	0.294681	0.0818061	0.000330215	0.00093781
Solobacterium_moorei	group	CA	-0.184685	0.0519795	0.000397605	0.00111434
Catabacter_hongkongensis	group	CA	-0.257783	0.0727796	0.000414446	0.00114645
Bacteroides_finegoldii	group	CA	0.32893	0.0937596	0.000470051	0.0012836
Bacteroides_fragilis	group	CA	0.491173	0.147417	0.000892523	0.00240642
Lactococcus_lactis	group	CA	-0.188133	0.0583487	0.00130146	0.00346515
Streptococcus_thermophilus	group	CA	-0.19109	0.060204	0.00154673	0.00406732
Streptococcus_cristatus	group	CA	-0.157977	0.050038	0.00163837	0.00425576
Clostridium_citroniae	group	CA	0.312348	0.100369	0.00190802	0.00489649
Haemophilus_parainfluenzae	group	CA	0.266918	0.0862423	0.00202003	0.00512223
Streptococcus_oralis	group	CA	-0.270605	0.0888834	0.00238829	0.00598477
Weissella_confusa	group	CA	-0.230971	0.0761039	0.00246463	0.00603409
Peptostreptococcus_stomatis	group	CA	-0.174391	0.0574315	0.00245198	0.00603409
Eubacterium_sp_CAG_180	group	CA	0.446031	0.147163	0.00249781	0.00604583
Parabacteroides_gordonii	group	CA	0.190164	0.0628814	0.00255329	0.00611068
Bacteroides_caccae	group	CA	0.426881	0.142813	0.00286279	0.00677526
Clostridium_aldenense	group	CA	0.166487	0.0561804	0.00311045	0.0072805
Agathobaculum_butyriciproducens	group	CA	-0.240569	0.0823678	0.003567	0.00825838
Clostridium_scindens	group	CA	-0.165974	0.0574979	0.00397337	0.00910031
Bacteroides_dorei	group	CA	0.402136	0.14278	0.00494579	0.0112069
Collinsella_aerofaciens	group	CA	-0.398611	0.142616	0.00528391	0.0118471
Anaeromassilibacillus_sp_An250	group	CA	-0.270493	0.096909	0.00534559	0.0118605
Streptococcus_vestibularis	group	CA	-0.224454	0.0808443	0.00559394	0.0122836
Eubacterium_siraeum	group	CA	0.283096	0.102094	0.00565341	0.0122875
Bifidobacterium_bifidum	group	CA	-0.355022	0.129469	0.00620719	0.0133549
Fusicatenibacter_saccharivorans	group	CA	-0.255584	0.0945478	0.00697711	0.0148612
Dialister_sp_CAG_357	group	CA	-0.392556	0.148451	0.00830593	0.0175165
Prevotella_copri	group	CA	0.381516	0.14774	0.00994648	0.0207706
Alistipes_putredinis	group	CA	0.409896	0.159712	0.0104108	0.0215291
Clostridium_bolteae	group	CA	0.271607	0.106752	0.0110913	0.0227158
Anaerotruncus_colihominis	group	CA	0.252843	0.100079	0.0116677	0.0236688
Eubacterium_limosum	group	CA	-0.208076	0.0831057	0.0124381	0.0249935
Eubacterium_eligens	group	CA	0.332132	0.137944	0.0162223	0.032293
Eubacterium_sp_CAG_274	group	CA	-0.313109	0.131099	0.0170991	0.0336264
Clostridium_disporicum	group	CA	-0.24249	0.101631	0.0172079	0.0336264
Barnesiella_intestinihominis	group	CA	0.269387	0.113635	0.0179364	0.0347314
Veillonella_parvula	group	CA	0.218798	0.0934641	0.0194177	0.0372611
Bilophila_wadsworthia	group	CA	0.219226	0.0947226	0.0208364	0.0396263
Blautia_sp_CAG_257	group	CA	-0.271703	0.117706	0.0211738	0.0399117
Christensenella_minuta	group	CA	-0.203282	0.088263	0.0214645	0.0401047
Olsenella_scatoligenes	group	CA	-0.282689	0.125135	0.0240821	0.0446043
Firmicutes_bacterium_CAG_83	group	CA	0.273064	0.121127	0.0243778	0.0447627
Streptococcus_pasteurianus	group	CA	-0.148326	0.0682652	0.0300171	0.0546465
Clostridium_leptum	group	CA	-0.224343	0.104873	0.0326493	0.0589348
Sellimonas_intestinalis	group	CA	-0.258261	0.127677	0.0433479	0.0775891
Coprococcus_comes	group	CA	-0.224726	0.111739	0.0445598	0.0790936
Gemmiger_formicilis	group	CA	-0.252995	0.126341	0.0454874	0.0800728
Streptococcus_mutans	group	CA	-0.138792	0.0710715	0.0511006	0.0892167
Ruminococcus_torques	group	CA	-0.296865	0.152674	0.0521078	0.0902355
Enterobacter_cloacae_complex	group	CA	-0.132363	0.07032	0.0600704	0.103185
Asaccharobacter_celatus	group	CA	-0.241187	0.129877	0.0635819	0.108344
Clostridium_spiroforme	group	CA	-0.174698	0.0943085	0.0642454	0.108605
Clostridium_sp_CAG_299	group	CA	0.149872	0.0811397	0.0650137	0.109039
Parvimonas_micra	group	CA	-0.126035	0.0692334	0.068975	0.114779
Roseburia_inulinivorans	group	CA	0.206657	0.116259	0.0757624	0.125096
Holdemania_filiformis	group	CA	0.17067	0.0971364	0.0792044	0.129773
Blautia_hansenii	group	CA	-0.215073	0.123899	0.0828777	0.134755
Eubacterium_ramulus	group	CA	-0.217495	0.125907	0.0843834	0.136164
Weissella_cibaria	group	CA	-0.109645	0.0657107	0.0954913	0.15293
Enterococcus_faecalis	group	CA	-0.158463	0.0956304	0.0978081	0.155471
Ruminococcus_lactaris	group	CA	-0.256123	0.156022	0.100974	0.158591
Firmicutes_bacterium_CAG_95	group	CA	0.124088	0.0756543	0.10126	0.158591
Enterococcus_faecium	group	CA	-0.105677	0.0651157	0.104906	0.163102
Adlercreutzia_equolifaciens	group	CA	-0.230603	0.143482	0.108311	0.167175
Ruminococcus_bicirculans	group	CA	0.24187	0.151583	0.110871	0.169896
Lachnospira_pectinoschiza	group	CA	0.234182	0.14757	0.11283	0.171662
Firmicutes_bacterium_CAG_110	group	CA	0.158991	0.102716	0.121954	0.184229
Eisenbergiella_massiliensis	group	CA	0.147366	0.0959595	0.124908	0.187362
Eisenbergiella_tayi	group	CA	-0.130247	0.0858853	0.129687	0.19317
Ruthenibacterium_lactatiformans	group	CA	-0.12952	0.0872692	0.13807	0.203305
Oxalobacter_formigenes	group	CA	0.144943	0.0977429	0.1384	0.203305
Bacteroides_clarus	group	CA	0.141356	0.0956276	0.139653	0.20374
Parasutterella_excrementihominis	group	CA	0.183902	0.126054	0.144886	0.209937
Firmicutes_bacterium_CAG_170	group	CA	0.0969203	0.0673609	0.150497	0.216593
Coprobacillus_cateniformis	group	CA	0.144362	0.10127	0.154304	0.220582
Ruminococcus_callidus	group	CA	0.114102	0.0808704	0.158561	0.225157
Roseburia_intestinalis	group	CA	0.209231	0.148915	0.160304	0.226124
Proteobacteria_bacterium_CAG_139	group	CA	-0.170541	0.124607	0.171405	0.240193
Fusicatenibacter_saccharivorans	group	CD	-1.35486	0.0979175	3.10982e-40	6.53062e-38
Faecalibacterium_prausnitzii	group	CD	-1.16527	0.0853429	2.67687e-39	2.81071e-37
Blautia_obeum	group	CD	-1.78249	0.131348	7.08375e-39	4.95863e-37
Roseburia_inulinivorans	group	CD	-1.49223	0.112821	3.79728e-37	1.99357e-35
Eubacterium_hallii	group	CD	-1.05344	0.0871783	1.22435e-31	5.14228e-30
Gemmiger_formicilis	group	CD	-1.51062	0.126328	4.7002e-31	1.64507e-29
Roseburia_faecis	group	CD	-1.6446	0.139893	3.97015e-30	1.19104e-28
Ruminococcus_torques	group	CD	-1.47515	0.129324	1.49862e-28	3.93387e-27
Anaerostipes_hadrus	group	CD	-1.25227	0.110286	2.55108e-28	5.95252e-27
Dorea_formicigenerans	group	CD	-1.00062	0.0901147	3.25e-27	6.825e-26
Dorea_longicatena	group	CD	-0.816062	0.0742518	1.0116e-26	1.93124e-25
Ruminococcus_bromii	group	CD	-1.85514	0.182341	2.7357e-23	4.41921e-22
Coprococcus_catus	group	CD	-1.2219	0.120029	2.58515e-23	4.41921e-22
Clostridium_leptum	group	CD	-0.994142	0.097991	3.58245e-23	5.37367e-22
Eubacterium_rectale	group	CD	-1.43092	0.142236	7.92121e-23	1.10897e-21
Agathobaculum_butyriciproducens	group	CD	-0.902794	0.0905643	1.85029e-22	2.4285e-21
Roseburia_hominis	group	CD	-1.08466	0.111018	1.13758e-21	1.40525e-20
Coprococcus_comes	group	CD	-1.23835	0.1288	4.62259e-21	5.39302e-20
Roseburia_intestinalis	group	CD	-1.16398	0.13394	1.30555e-17	1.44298e-16
Eubacterium_ramulus	group	CD	-1.02971	0.119466	2.33888e-17	2.45582e-16
Eubacterium_ventriosum	group	CD	-1.04287	0.12275	6.36982e-17	6.36982e-16
Oscillibacter_sp_57_20	group	CD	-0.923773	0.110508	1.90486e-16	1.81828e-15
Bacteroides_fragilis	group	CD	1.12886	0.136844	4.55621e-16	4.16001e-15
Eubacterium_eligens	group	CD	-1.00134	0.125777	4.25369e-15	3.72198e-14
Lachnospira_pectinoschiza	group	CD	-1.00586	0.127605	7.73662e-15	6.49876e-14
Actinomyces_sp_S6_Spd3	group	CD	0.580822	0.0750689	2.30678e-14	1.86317e-13
Adlercreutzia_equolifaciens	group	CD	-1.05194	0.136148	2.49993e-14	1.94439e-13
Escherichia_coli	group	CD	0.768332	0.099801	3.07242e-14	2.30431e-13
Oscillibacter_sp_CAG_241	group	CD	-0.7794	0.102804	7.2894e-14	5.27853e-13
Firmicutes_bacterium_CAG_83	group	CD	-0.863765	0.114389	9.09693e-14	6.36785e-13
Asaccharobacter_celatus	group	CD	-1.02459	0.136312	1.17086e-13	7.93165e-13
Actinomyces_sp_oral_taxon_181	group	CD	0.521645	0.0706447	3.04311e-13	1.99704e-12
Scardovia_wiggsiae	group	CD	0.386924	0.0526298	3.83182e-13	2.43843e-12
Alistipes_putredinis	group	CD	-0.951723	0.131806	9.69271e-13	5.98667e-12
Enterococcus_avium	group	CD	0.462475	0.0647868	1.72088e-12	1.03253e-11
Anaerotignum_lactatifermentans	group	CD	0.519682	0.0764227	1.71942e-11	1.00299e-10
Veillonella_parvula	group	CD	0.620271	0.0941983	7.07107e-11	4.01331e-10
Alistipes_shahii	group	CD	-0.674105	0.102453	7.30797e-11	4.03862e-10
Bacteroides_caccae	group	CD	-0.855864	0.130463	8.28582e-11	4.4616e-10
Firmicutes_bacterium_CAG_94	group	CD	0.431114	0.0657849	8.65833e-11	4.54562e-10
Bacteroides_vulgatus	group	CD	-0.859479	0.133864	2.02315e-10	1.03625e-09
Eubacterium_sp_CAG_38	group	CD	-0.680859	0.110145	8.96092e-10	4.48046e-09
Coprococcus_eutactus	group	CD	-0.693585	0.112603	1.02465e-09	5.00409e-09
Eubacterium_sp_CAG_274	group	CD	-0.741521	0.120478	1.05463e-09	5.03348e-09
Parabacteroides_merdae	group	CD	-0.691142	0.114161	1.93985e-09	9.05261e-09
Odoribacter_splanchnicus	group	CD	-0.61748	0.102441	2.27316e-09	1.03775e-08
Lawsonibacter_asaccharolyticus	group	CD	-0.46786	0.0787895	3.87261e-09	1.73031e-08
Collinsella_aerofaciens	group	CD	-0.899447	0.151997	4.37159e-09	1.91257e-08
Barnesiella_intestinihominis	group	CD	-0.61006	0.104413	6.77412e-09	2.90319e-08
Bifidobacterium_dentium	group	CD	0.456389	0.0791511	1.05604e-08	4.43537e-08
Eubacterium_sp_CAG_251	group	CD	-0.675617	0.118066	1.35663e-08	5.58612e-08
Blautia_coccoides	group	CD	0.423891	0.0756763	2.69147e-08	1.08694e-07
Roseburia_sp_CAG_471	group	CD	-0.573757	0.102791	3.00318e-08	1.18994e-07
Ruminococcus_bicirculans	group	CD	-0.755066	0.13727	4.71566e-08	1.83387e-07
Clostridium_scindens	group	CD	0.343643	0.06328	6.92599e-08	2.64447e-07
Firmicutes_bacterium_CAG_110	group	CD	-0.476261	0.0877843	7.12403e-08	2.67151e-07
Clostridium_clostridioforme	group	CD	0.400423	0.0741235	8.08417e-08	2.97838e-07
Firmicutes_bacterium_CAG_95	group	CD	-0.335052	0.0632364	1.41293e-07	5.1158e-07
Enterococcus_faecium	group	CD	0.359349	0.0686012	1.94507e-07	6.92314e-07
Bifidobacterium_adolescentis	group	CD	-0.816195	0.158225	2.95634e-07	1.03472e-06
Intestinimonas_butyriciproducens	group	CD	-0.354217	0.071376	8.06182e-07	2.77538e-06
Eubacterium_siraeum	group	CD	-0.504321	0.103241	1.18959e-06	3.96529e-06
Lactobacillus_fermentum	group	CD	0.290191	0.0593857	1.17987e-06	3.96529e-06
Turicibacter_sanguinis	group	CD	-0.446448	0.0919742	1.38592e-06	4.54755e-06
Actinomyces_naeslundii	group	CD	-0.4072	0.0842323	1.52802e-06	4.93669e-06
Akkermansia_muciniphila	group	CD	-0.633163	0.132018	1.8429e-06	5.86376e-06
Ruminococcus_lactaris	group	CD	-0.471109	0.0985061	1.96848e-06	6.16986e-06
Christensenella_minuta	group	CD	-0.347282	0.0730528	2.26292e-06	6.98842e-06
Holdemanella_biformis	group	CD	-0.477432	0.100827	2.47692e-06	7.53844e-06
Cloacibacillus_porcorum	group	CD	-0.326934	0.0693589	2.74782e-06	8.24346e-06
Klebsiella_variicola	group	CD	0.413809	0.08818	3.0376e-06	8.98445e-06
Blautia_wexlerae	group	CD	-0.324874	0.0716312	6.38701e-06	1.86288e-05
Eubacterium_sulci	group	CD	0.394711	0.0872048	6.66339e-06	1.91687e-05
Butyricimonas_virosa	group	CD	-0.445353	0.098463	6.76334e-06	1.91933e-05
Bacteroides_plebeius	group	CD	-0.514856	0.114796	8.06519e-06	2.22854e-05
Erysipelatoclostridium_ramosum	group	CD	0.526619	0.117399	8.03631e-06	2.22854e-05
Bacteroides_coprocola	group	CD	-0.39827	0.0893639	9.18171e-06	2.5041e-05
Klebsiella_pneumoniae	group	CD	0.476184	0.107481	1.03535e-05	2.78748e-05
Gemella_haemolysans	group	CD	0.287515	0.065154	1.12142e-05	2.98099e-05
Gemella_morbillorum	group	CD	0.26907	0.0612834	1.24044e-05	3.25615e-05
Streptococcus_parasanguinis	group	CD	0.390637	0.0897228	1.46378e-05	3.79499e-05
Veillonella_atypica	group	CD	0.366245	0.0847625	1.69636e-05	4.34432e-05
Actinomyces_sp_HMSC035G02	group	CD	0.279582	0.0649857	1.84287e-05	4.66268e-05
Bacteroides_uniformis	group	CD	-0.435361	0.101674	2.01608e-05	5.04019e-05
Solobacterium_moorei	group	CD	0.234542	0.0549278	2.12507e-05	5.25016e-05
Enterococcus_faecalis	group	CD	0.394098	0.096015	4.35329e-05	0.000106301
Clostridium_disporicum	group	CD	-0.371665	0.0924697	6.23796e-05	0.000150571
Clostridium_innocuum	group	CD	0.397683	0.0991086	6.41553e-05	0.000153098
Actinomyces_graevenitzii	group	CD	0.336213	0.0840114	6.70572e-05	0.000158225
Parabacteroides_goldsteinii	group	CD	-0.386175	0.0966126	6.84224e-05	0.000159652
Bacteroides_intestinalis	group	CD	-0.438251	0.11006	7.28932e-05	0.000168215
Klebsiella_quasipneumoniae	group	CD	0.343188	0.0872479	8.90176e-05	0.000203192
Ruminococcus_gnavus	group	CD	0.512052	0.130848	9.66713e-05	0.00021829
Bacteroides_massiliensis	group	CD	-0.399297	0.103042	0.00011294	0.000252313
Prevotella_copri	group	CD	-0.504635	0.130422	0.000115653	0.000255655
Ruminococcus_callidus	group	CD	-0.269762	0.0698357	0.000118697	0.000259649
Eubacterium_sp_CAG_180	group	CD	-0.525823	0.140941	0.000200716	0.00043454
Bacteroides_finegoldii	group	CD	-0.28933	0.0800083	0.000312581	0.000669816
Gordonibacter_pamelaeae	group	CD	-0.272131	0.0758124	0.000346016	0.000733974
Veillonella_dispar	group	CD	0.197044	0.0559928	0.000450875	0.000946839
Bifidobacterium_pseudocatenulatum	group	CD	-0.541052	0.15748	0.000613318	0.00127522
Bacteroides_salyersiae	group	CD	-0.265859	0.0774441	0.000619546	0.00127554
Blautia_producta	group	CD	0.233338	0.0680784	0.000631921	0.00128838
Holdemania_filiformis	group	CD	-0.277997	0.0818964	0.000712294	0.00143829
Streptococcus_pasteurianus	group	CD	0.245586	0.0726638	0.000751208	0.00150242
Veillonella_sp_T11011_6	group	CD	0.189344	0.0562964	0.000796837	0.00157864
Alistipes_finegoldii	group	CD	-0.363862	0.108362	0.000812717	0.00159242
Veillonella_infantium	group	CD	0.217028	0.0646746	0.000818958	0.00159242
Collinsella_stercoris	group	CD	-0.288355	0.0863061	0.00086284	0.00166235
Bacteroides_eggerthii	group	CD	-0.306301	0.0921957	0.000922457	0.00176105
Ruthenibacterium_lactatiformans	group	CD	-0.270574	0.0816902	0.000956059	0.00180876
Acidaminococcus_intestini	group	CD	0.347164	0.10526	0.00100463	0.00188369
Bacteroides_stercoris	group	CD	-0.407629	0.126714	0.00133387	0.00247887
Phascolarctobacterium_succinatutens	group	CD	-0.215306	0.0684499	0.00170322	0.00313751
Roseburia_sp_CAG_303	group	CD	-0.220275	0.0710409	0.00198033	0.00361626
Anaerotruncus_colihominis	group	CD	-0.285118	0.0926459	0.00213956	0.00387335
Clostridium_sp_CAG_58	group	CD	-0.321379	0.104532	0.00216129	0.00387925
Firmicutes_bacterium_CAG_145	group	CD	-0.165354	0.0550305	0.00271851	0.00483803
Faecalitalea_cylindroides	group	CD	-0.203386	0.0681207	0.00289278	0.00510491
Butyricimonas_synergistica	group	CD	-0.194972	0.0663922	0.0033872	0.0059276
Alistipes_indistinctus	group	CD	-0.311707	0.106433	0.00347502	0.00603102
Desulfovibrio_piger	group	CD	-0.242941	0.0835753	0.00372473	0.00641143
Bifidobacterium_longum	group	CD	-0.34113	0.11909	0.00425698	0.00722421
Lactobacillus_salivarius	group	CD	0.208833	0.0729209	0.00426572	0.00722421
Eisenbergiella_tayi	group	CD	-0.227203	0.0805468	0.00487797	0.00819498
Bacteroides_clarus	group	CD	-0.215049	0.0797019	0.00707986	0.0117998
Clostridium_aldenense	group	CD	0.167393	0.062937	0.00793602	0.0131226
Bacteroides_xylanisolvens	group	CD	-0.303497	0.115794	0.00888899	0.0145835
Blautia_sp_CAG_257	group	CD	0.288916	0.115251	0.0123263	0.0200661
Olsenella_scatoligenes	group	CD	0.301424	0.120609	0.0125942	0.0203444
Parabacteroides_distasonis	group	CD	-0.262996	0.105388	0.0127247	0.0203983
Paraprevotella_xylaniphila	group	CD	-0.119736	0.0492099	0.0151271	0.0240658
Dorea_sp_CAG_317	group	CD	0.215592	0.0919132	0.0191748	0.0302761
Anaeromassilibacillus_sp_An250	group	CD	0.172788	0.074647	0.0208123	0.0326162
Streptococcus_thermophilus	group	CD	0.149183	0.0650263	0.021969	0.034174
Streptococcus_sanguinis	group	CD	-0.146146	0.064166	0.0229419	0.0354251
Coprobacillus_cateniformis	group	CD	-0.209113	0.0922677	0.0236238	0.0362117
Megasphaera_elsdenii	group	CD	0.248121	0.112219	0.02724	0.0414522
Intestinibacter_bartlettii	group	CD	-0.247649	0.112435	0.0278327	0.0420494
Bacteroides_cellulosilyticus	group	CD	-0.235638	0.107245	0.0282164	0.0423245
Eggerthella_lenta	group	CD	-0.205628	0.0942778	0.02939	0.0437724
Blautia_hydrogenotrophica	group	CD	-0.177495	0.0821831	0.0310093	0.0458589
Blautia_hansenii	group	CD	0.255993	0.120556	0.0339418	0.0498445
Fusobacterium_varium	group	CD	0.134556	0.0642437	0.0364487	0.0531543
Clostridium_sp_CAG_299	group	CD	-0.167368	0.080104	0.0369048	0.0534483
Sellimonas_intestinalis	group	CD	0.254748	0.123295	0.0390486	0.0561658
Streptococcus_australis	group	CD	-0.195767	0.0976901	0.0453214	0.0647448
Bacteroides_ovatus	group	CD	-0.240001	0.123124	0.0515214	0.0731047
Phascolarctobacterium_faecium	group	CD	-0.247903	0.127444	0.052008	0.0732999
Bacteroides_dorei	group	CD	0.256313	0.131992	0.0524086	0.073372
Megamonas_funiformis	group	CD	-0.22591	0.116662	0.0530714	0.0738079
Flavonifractor_plautii	group	CD	0.191523	0.100119	0.0560169	0.076886
Catabacter_hongkongensis	group	CD	-0.152709	0.0797952	0.0559126	0.076886
Eisenbergiella_massiliensis	group	CD	0.159519	0.0842347	0.0585241	0.0798057
Clostridium_sp_CAG_242	group	CD	-0.189224	0.100551	0.0601212	0.0814545
Clostridium_bolteae	group	CD	0.186442	0.103601	0.0721984	0.0971901
Clostridium_asparagiforme	group	CD	-0.140363	0.0787635	0.0750145	0.100338
Megamonas_hypermegale	group	CD	-0.131604	0.0748971	0.0791768	0.105235
Clostridium_bolteae_CAG_59	group	CD	0.126356	0.072377	0.0811261	0.107148
Streptococcus_gordonii	group	CD	-0.135608	0.0835339	0.104796	0.137545
Actinomyces_sp_ICM47	group	CD	0.154253	0.0972167	0.112873	0.146632
Streptococcus_mitis	group	CD	0.129327	0.0815627	0.113116	0.146632
Bifidobacterium_bifidum	group	CD	0.185311	0.120646	0.12483	0.159039
Dialister_sp_CAG_357	group	CD	0.220068	0.14284	0.12369	0.159039
Actinomyces_odontolyticus	group	CD	0.124152	0.0808559	0.124959	0.159039
Clostridium_citroniae	group	CD	-0.144964	0.0947485	0.126309	0.159788
Haemophilus_parainfluenzae	group	CD	-0.120397	0.0792969	0.129228	0.162502
Peptostreptococcus_stomatis	group	CD	0.0882536	0.0582763	0.130214	0.162768
Rothia_mucilaginosa	group	CD	0.135083	0.089558	0.131759	0.163724
Oxalobacter_formigenes	group	CD	-0.122355	0.0891802	0.170346	0.210427
Parvimonas_micra	group	CRC	1.16747	0.0887337	9.66473e-37	2.06825e-34
Blautia_wexlerae	group	CRC	-0.75166	0.0652434	5.03006e-29	5.38217e-27
Peptostreptococcus_stomatis	group	CRC	0.800624	0.0707592	4.15785e-28	2.96593e-26
Anaerostipes_hadrus	group	CRC	-0.89624	0.0857377	2.05568e-24	1.09979e-22
Fusicatenibacter_saccharivorans	group	CRC	-1.06327	0.105776	8.98708e-23	3.84647e-21
Gemella_sanguinis	group	CRC	-0.721105	0.0722571	1.75525e-22	5.36606e-21
Butyricimonas_virosa	group	CRC	1.12505	0.112594	1.56604e-22	5.36606e-21
Bacteroides_fragilis	group	CRC	1.39101	0.14121	5.72911e-22	1.53254e-20
Bacteroides_thetaiotaomicron	group	CRC	1.11169	0.113908	1.3113e-21	3.11798e-20
Actinomyces_odontolyticus	group	CRC	-0.904508	0.0931372	2.02173e-21	4.3265e-20
Actinomyces_naeslundii	group	CRC	-0.767921	0.0801339	6.4034e-21	1.24575e-19
Streptococcus_australis	group	CRC	-0.783362	0.0847656	1.28556e-19	2.29257e-18
Eubacterium_hallii	group	CRC	-0.978146	0.108336	7.95685e-19	1.30982e-17
Intestinimonas_butyriciproducens	group	CRC	0.763084	0.0846392	8.88997e-19	1.3589e-17
Hungatella_hathewayi	group	CRC	0.916422	0.102837	2.1436e-18	3.05821e-17
Bacteroides_xylanisolvens	group	CRC	1.03869	0.11995	1.7341e-17	2.31935e-16
Streptococcus_salivarius	group	CRC	-0.703761	0.081762	2.65063e-17	3.33667e-16
Bacteroides_uniformis	group	CRC	0.826229	0.0995995	3.24178e-16	3.85412e-15
Bacteroides_salyersiae	group	CRC	0.790149	0.0979036	1.87656e-15	2.1136e-14
Gemella_morbillorum	group	CRC	0.559616	0.069738	2.67685e-15	2.86423e-14
Clostridium_symbiosum	group	CRC	0.899021	0.112323	3.13684e-15	3.19659e-14
Actinobaculum_sp_oral_taxon_183	group	CRC	-0.617234	0.0775964	4.57798e-15	4.45313e-14
Clostridium_aldenense	group	CRC	0.446442	0.0576361	2.20463e-14	2.05126e-13
Parabacteroides_distasonis	group	CRC	0.705566	0.0917125	3.25911e-14	2.90604e-13
Solobacterium_moorei	group	CRC	0.485744	0.0642434	8.61746e-14	7.37655e-13
Ruminococcus_torques	group	CRC	-1.10326	0.150429	4.41714e-13	3.63565e-12
Actinomyces_sp_ICM47	group	CRC	-0.727798	0.100788	9.8048e-13	7.77121e-12
Agathobaculum_butyriciproducens	group	CRC	-0.603205	0.0844856	1.72953e-12	1.32186e-11
Actinomyces_oris	group	CRC	-0.582771	0.0817066	1.81877e-12	1.34213e-11
Bacteroides_sp_OM05_12	group	CRC	0.505196	0.0712142	2.37309e-12	1.69281e-11
Odoribacter_splanchnicus	group	CRC	0.798928	0.116603	1.23313e-11	8.51257e-11
Mogibacterium_diversum	group	CRC	-0.547338	0.0803129	1.57486e-11	1.05319e-10
Cloacibacillus_porcorum	group	CRC	0.574959	0.0848749	2.06658e-11	1.34015e-10
Alistipes_finegoldii	group	CRC	0.809128	0.120921	3.56853e-11	2.24608e-10
Bacteroides_vulgatus	group	CRC	0.877138	0.13129	3.82148e-11	2.27166e-10
Clostridium_citroniae	group	CRC	0.660212	0.0987903	3.77026e-11	2.27166e-10
Bacteroides_caccae	group	CRC	0.940369	0.141177	4.35499e-11	2.51883e-10
Fusobacterium_mortiferum	group	CRC	0.454657	0.0697734	1.11084e-10	6.25576e-10
Dorea_longicatena	group	CRC	-0.722209	0.111461	1.4045e-10	7.51405e-10
Asaccharobacter_celatus	group	CRC	-0.830856	0.128193	1.38865e-10	7.51405e-10
Bifidobacterium_adolescentis	group	CRC	-1.05423	0.162935	1.48931e-10	7.77345e-10
Eubacterium_rectale	group	CRC	-0.98116	0.152037	1.6578e-10	8.44688e-10
Streptococcus_sp_A12	group	CRC	-0.494836	0.0769184	1.88423e-10	9.37731e-10
Alistipes_shahii	group	CRC	0.739633	0.116768	3.51453e-10	1.70934e-09
Sutterella_parvirubra	group	CRC	0.32445	0.0515418	4.48978e-10	2.13514e-09
Clostridium_bolteae	group	CRC	0.658741	0.104805	4.76199e-10	2.21536e-09
Gordonibacter_pamelaeae	group	CRC	-0.502182	0.0810711	8.3503e-10	3.80205e-09
Eubacterium_sulci	group	CRC	-0.479939	0.0777377	9.46679e-10	4.22061e-09
Eubacterium_ventriosum	group	CRC	-0.780468	0.127552	1.32286e-09	5.7774e-09
Lactobacillus_salivarius	group	CRC	0.482077	0.0794522	1.80353e-09	7.71912e-09
Streptococcus_mitis	group	CRC	-0.526367	0.0871737	2.15135e-09	9.02725e-09
Streptococcus_infantis	group	CRC	-0.423701	0.0705182	2.56984e-09	1.05759e-08
Adlercreutzia_equolifaciens	group	CRC	-0.844143	0.141904	3.66325e-09	1.47913e-08
Weissella_confusa	group	CRC	-0.421962	0.0710381	3.8576e-09	1.52875e-08
Clostridium_asparagiforme	group	CRC	0.473868	0.0803123	4.87109e-09	1.8953e-08
Alistipes_indistinctus	group	CRC	0.676442	0.114745	5.01944e-09	1.91814e-08
Eubacterium_sp_CAG_180	group	CRC	0.893376	0.151839	5.36921e-09	2.01581e-08
Bacteroides_ovatus	group	CRC	0.734669	0.125395	6.20976e-09	2.29119e-08
Eisenbergiella_massiliensis	group	CRC	0.501045	0.0857459	6.79468e-09	2.46451e-08
Dielma_fastidiosa	group	CRC	0.40555	0.0697485	8.03572e-09	2.86607e-08
Bacteroides_cellulosilyticus	group	CRC	0.648773	0.112252	9.82793e-09	3.39997e-08
Parabacteroides_gordonii	group	CRC	0.385989	0.066789	9.85037e-09	3.39997e-08
Gemella_haemolysans	group	CRC	-0.320049	0.0566087	2.01615e-08	6.8485e-08
Blautia_obeum	group	CRC	-0.565308	0.101671	3.40735e-08	1.13933e-07
Fusobacterium_varium	group	CRC	0.40506	0.074119	5.76486e-08	1.89797e-07
Cloacibacillus_evryensis	group	CRC	0.313503	0.0576787	6.78036e-08	2.19848e-07
Actinomyces_sp_HMSC035G02	group	CRC	-0.349196	0.0647171	8.41027e-08	2.68626e-07
Eubacterium_sp_CAG_274	group	CRC	-0.664998	0.1276	2.248e-07	7.07457e-07
Erysipelatoclostridium_ramosum	group	CRC	0.673899	0.129598	2.38982e-07	7.41191e-07
Streptococcus_sanguinis	group	CRC	-0.335423	0.0646987	2.59267e-07	7.92615e-07
Roseburia_sp_CAG_471	group	CRC	-0.529648	0.104926	5.25378e-07	1.56154e-06
Lactococcus_lactis	group	CRC	-0.287661	0.0569801	5.23677e-07	1.56154e-06
Weissella_cibaria	group	CRC	-0.303769	0.0614565	8.93995e-07	2.62075e-06
Parabacteroides_goldsteinii	group	CRC	0.460718	0.09499	1.41733e-06	4.09875e-06
Coprococcus_comes	group	CRC	-0.683884	0.141491	1.53924e-06	4.39198e-06
Clostridium_leptum	group	CRC	-0.523588	0.109137	1.83523e-06	5.16763e-06
Actinomyces_sp_S6_Spd3	group	CRC	-0.336979	0.0728054	4.13723e-06	1.14983e-05
Butyricimonas_synergistica	group	CRC	0.357707	0.0775934	4.51472e-06	1.23865e-05
Blautia_hansenii	group	CRC	-0.540238	0.117819	5.07054e-06	1.37354e-05
Bifidobacterium_longum	group	CRC	-0.625676	0.136869	5.41396e-06	1.44823e-05
Bacteroides_stercoris	group	CRC	0.667759	0.146294	5.58993e-06	1.47685e-05
Bifidobacterium_dentium	group	CRC	0.375293	0.0827906	6.4729e-06	1.68927e-05
Roseburia_intestinalis	group	CRC	-0.639356	0.142525	8.04937e-06	2.07538e-05
Anaerotruncus_colihominis	group	CRC	0.445589	0.100004	9.24652e-06	2.35566e-05
Flavonifractor_plautii	group	CRC	0.389097	0.0884599	1.19914e-05	3.019e-05
Bilophila_wadsworthia	group	CRC	0.41339	0.0942283	1.2629e-05	3.14256e-05
Bacteroides_intestinalis	group	CRC	0.531085	0.122682	1.6395e-05	4.03279e-05
Clostridium_bolteae_CAG_59	group	CRC	0.320148	0.0749582	2.11981e-05	5.155e-05
Clostridium_clostridioforme	group	CRC	0.321754	0.075696	2.31904e-05	5.57612e-05
Roseburia_faecis	group	CRC	-0.627308	0.147775	2.37664e-05	5.58901e-05
Bacteroides_eggerthii	group	CRC	0.449309	0.105787	2.35305e-05	5.58901e-05
Bifidobacterium_bifidum	group	CRC	-0.60875	0.144323	2.67489e-05	6.22203e-05
Eubacterium_ramulus	group	CRC	-0.511506	0.123843	3.90726e-05	8.99089e-05
Roseburia_sp_CAG_303	group	CRC	-0.302196	0.0734371	4.17034e-05	9.49419e-05
Eisenbergiella_tayi	group	CRC	0.355735	0.0887764	6.57499e-05	0.00014811
Actinomyces_graevenitzii	group	CRC	-0.353867	0.0886488	7.00747e-05	0.000156208
Dialister_sp_CAG_357	group	CRC	-0.586466	0.147631	7.59082e-05	0.000167468
Dorea_formicigenerans	group	CRC	-0.397761	0.102023	0.000102755	0.000224383
Lactococcus_garvieae	group	CRC	-0.262225	0.0687954	0.000145958	0.000315505
Veillonella_parvula	group	CRC	0.352732	0.0928373	0.00015323	0.000327911
Prevotella_copri	group	CRC	0.544999	0.14503	0.000180703	0.000382876
Roseburia_inulinivorans	group	CRC	-0.435532	0.116025	0.000183612	0.000385226
Parabacteroides_merdae	group	CRC	0.45635	0.124144	0.000248761	0.000516843
Lactobacillus_fermentum	group	CRC	0.226556	0.061732	0.000254585	0.000523857
Blautia_hydrogenotrophica	group	CRC	-0.307165	0.0840505	0.000270235	0.000550765
Gemmiger_formicilis	group	CRC	-0.446315	0.124828	0.000365324	0.000737542
Lactococcus_petauri	group	CRC	-0.244536	0.0687185	0.000389397	0.000778794
Collinsella_stercoris	group	CRC	-0.315209	0.0886977	0.000396452	0.000785563
Streptococcus_thermophilus	group	CRC	-0.211611	0.0597737	0.000417098	0.00081889
Turicibacter_sanguinis	group	CRC	-0.350562	0.0992815	0.000431723	0.000839898
Enterococcus_faecium	group	CRC	-0.218738	0.0620053	0.000437034	0.00084257
Akkermansia_muciniphila	group	CRC	0.518354	0.147253	0.000449532	0.000858927
Ruthenibacterium_lactatiformans	group	CRC	0.269629	0.0777895	0.000549067	0.00103983
Firmicutes_bacterium_CAG_95	group	CRC	0.257669	0.075668	0.000685701	0.00128719
Faecalicoccus_pleomorphus	group	CRC	0.188923	0.0566442	0.000881605	0.00164055
Streptococcus_parasanguinis	group	CRC	-0.310588	0.0968032	0.00137437	0.00253548
Bacteroides_plebeius	group	CRC	0.458437	0.145388	0.00166018	0.00303656
Bifidobacterium_pseudocatenulatum	group	CRC	-0.502104	0.163258	0.00215495	0.00390813
Firmicutes_bacterium_CAG_83	group	CRC	0.359681	0.117066	0.00217692	0.0039148
Absiella_dolichum	group	CRC	-0.154906	0.052269	0.003108	0.00554259
Eubacterium_dolichum_CAG_375	group	CRC	-0.143833	0.0497956	0.00394973	0.00698548
Rothia_mucilaginosa	group	CRC	-0.25357	0.0886866	0.00433053	0.00759618
Anaerotignum_lactatifermentans	group	CRC	0.212022	0.0758396	0.00527248	0.00917325
Firmicutes_bacterium_CAG_110	group	CRC	0.288237	0.104186	0.00576318	0.00994613
Catabacter_hongkongensis	group	CRC	0.238587	0.086356	0.00582894	0.00997914
Parabacteroides_johnsonii	group	CRC	0.169394	0.0615608	0.00603023	0.0102418
Oscillibacter_sp_57_20	group	CRC	0.337329	0.123592	0.00645011	0.0108687
Bacteroides_coprocola	group	CRC	0.286377	0.105851	0.00692969	0.0115856
Veillonella_atypica	group	CRC	0.22304	0.0826917	0.00710201	0.0117816
Holdemania_filiformis	group	CRC	0.250701	0.0946286	0.00818499	0.0134737
Streptococcus_infantarius	group	CRC	-0.132558	0.051046	0.0095387	0.0155823
Streptococcus_pasteurianus	group	CRC	0.185155	0.0723735	0.0106553	0.0172746
Parasutterella_excrementihominis	group	CRC	-0.310791	0.124216	0.0124976	0.0199589
Proteobacteria_bacterium_CAG_139	group	CRC	-0.305039	0.121838	0.012441	0.0199589
Turicimonas_muris	group	CRC	-0.184329	0.0739456	0.0128263	0.0203321
Oxalobacter_formigenes	group	CRC	0.242281	0.0982997	0.0138694	0.021824
Haemophilus_parainfluenzae	group	CRC	0.208249	0.085586	0.0151292	0.0234612
Coprobacter_fastidiosus	group	CRC	0.199897	0.0821311	0.0151019	0.0234612
Oscillibacter_sp_CAG_241	group	CRC	0.285016	0.117895	0.0157925	0.0243137
Faecalibacterium_prausnitzii	group	CRC	-0.203162	0.084775	0.0167248	0.0255132
Clostridium_sp_CAG_58	group	CRC	0.288601	0.120521	0.0168101	0.0255132
Clostridium_sp_CAG_299	group	CRC	0.194117	0.0814729	0.0173659	0.0261712
Streptococcus_cristatus	group	CRC	-0.118735	0.0504032	0.0186682	0.027937
Bacteroides_massiliensis	group	CRC	0.273694	0.116981	0.0194862	0.0289587
Ruminococcus_lactaris	group	CRC	-0.272224	0.116763	0.0199176	0.0292856
Eubacterium_limosum	group	CRC	0.185533	0.0796197	0.0199799	0.0292856
Clostridium_innocuum	group	CRC	-0.240986	0.104355	0.021118	0.0307433
Klebsiella_pneumoniae	group	CRC	0.252206	0.112986	0.02581	0.0373199
Enterococcus_faecalis	group	CRC	-0.202454	0.0928841	0.0295031	0.0423736
Allisonella_histaminiformans	group	CRC	-0.137658	0.0657415	0.0365027	0.0520771
Escherichia_coli	group	CRC	0.214867	0.1031	0.0373923	0.052993
Actinomyces_sp_oral_taxon_181	group	CRC	-0.143034	0.0701497	0.0416981	0.0587065
Alistipes_putredinis	group	CRC	0.280292	0.140689	0.0465956	0.0651729
Eubacterium_siraeum	group	CRC	0.224002	0.114206	0.0500958	0.0696137
Ruminococcus_bicirculans	group	CRC	-0.287124	0.146883	0.0508707	0.0697842
Olsenella_scatoligenes	group	CRC	-0.2367	0.120959	0.0506247	0.0697842
Tyzzerella_nexilis	group	CRC	0.189506	0.0996754	0.0575422	0.0784333
Bacteroides_finegoldii	group	CRC	0.175174	0.0930262	0.0599646	0.0812179
Eubacterium_sp_CAG_251	group	CRC	-0.235197	0.131434	0.0738233	0.0993597
Holdemanella_biformis	group	CRC	-0.211492	0.118814	0.0753582	0.100792
Eubacterium_callanderi	group	CRC	0.0822848	0.0466692	0.0781624	0.103893
Intestinibacter_bartlettii	group	CRC	0.194282	0.112561	0.0846349	0.111802
Sellimonas_intestinalis	group	CRC	-0.214769	0.126267	0.0892534	0.117179
Bacteroides_dorei	group	CRC	0.231077	0.138021	0.0943815	0.123156
Phascolarctobacterium_faecium	group	CRC	0.216139	0.130801	0.0987423	0.127294
Firmicutes_bacterium_CAG_145	group	CRC	0.105521	0.0637493	0.0981679	0.127294
Coprococcus_eutactus	group	CRC	-0.207483	0.126606	0.101548	0.130059
Enterobacter_cloacae_complex	group	CRC	-0.10285	0.0628607	0.102103	0.130059
Klebsiella_variicola	group	CRC	0.131753	0.0832654	0.113871	0.144192
Anaeromassilibacillus_sp_An250	group	CRC	0.137456	0.0909281	0.130908	0.164791
Eggerthella_lenta	group	CRC	-0.143039	0.0966015	0.13898	0.173928
Coprobacillus_cateniformis	group	CRC	-0.143645	0.0983105	0.144274	0.179504
Phascolarctobacterium_succinatutens	group	CRC	0.110135	0.0773557	0.154814	0.191504
Megasphaera_elsdenii	group	CRC	-0.153725	0.113308	0.175162	0.215429
Coprococcus_catus	group	CRC	-0.169491	0.127304	0.183345	0.224204
Actinomyces_odontolyticus	group	CVD	-0.897778	0.0926758	2.66204e-21	5.53704e-19
Streptococcus_mitis	group	CVD	-0.808549	0.0921622	7.06201e-18	7.34449e-16
Actinomyces_sp_ICM47	group	CVD	-0.923376	0.109142	9.02098e-17	6.25454e-15
Actinomyces_oris	group	CVD	-0.727389	0.0878811	3.87218e-16	2.01353e-14
Actinobaculum_sp_oral_taxon_183	group	CVD	-0.679966	0.0859819	6.67725e-15	2.77774e-13
Streptococcus_infantis	group	CVD	-0.569319	0.0750883	7.55878e-14	2.62038e-12
Streptococcus_sanguinis	group	CVD	-0.50004	0.068787	7.11599e-13	2.11447e-11
Actinomyces_naeslundii	group	CVD	-0.63142	0.0891315	2.58531e-12	6.7218e-11
Streptococcus_anginosus_group	group	CVD	-0.610263	0.0879604	7.01108e-12	1.62034e-10
Streptococcus_oralis	group	CVD	-0.639818	0.0936056	1.39738e-11	2.90654e-10
Streptococcus_gordonii	group	CVD	-0.556406	0.0827757	2.96214e-11	5.60114e-10
Streptococcus_australis	group	CVD	-0.625716	0.093859	4.25602e-11	7.37711e-10
Gordonibacter_pamelaeae	group	CVD	-0.587647	0.0886337	5.39774e-11	8.63638e-10
Gemella_sanguinis	group	CVD	-0.504256	0.0790553	2.693e-10	4.00103e-09
Mogibacterium_diversum	group	CVD	-0.538883	0.0866235	7.16601e-10	9.93687e-09
Eggerthella_lenta	group	CVD	-0.669444	0.108227	8.90242e-10	1.15732e-08
Gemella_haemolysans	group	CVD	-0.365034	0.0611189	3.21014e-09	3.9277e-08
Actinomyces_sp_S6_Spd3	group	CVD	-0.491569	0.0826145	3.66435e-09	4.23436e-08
Eubacterium_sulci	group	CVD	-0.527603	0.0907347	8.08688e-09	8.853e-08
Rothia_mucilaginosa	group	CVD	-0.539901	0.094087	1.25571e-08	1.30594e-07
Actinomyces_sp_HMSC035G02	group	CVD	-0.397505	0.0695813	1.45253e-08	1.43869e-07
Actinomyces_sp_oral_taxon_181	group	CVD	-0.397257	0.0724937	5.34725e-08	5.05558e-07
Turicibacter_sanguinis	group	CVD	-0.558816	0.10647	1.85994e-07	1.68203e-06
Parvimonas_micra	group	CVD	-0.369847	0.0719073	3.22719e-07	2.7969e-06
Gemella_morbillorum	group	CVD	-0.32446	0.0640738	4.86328e-07	4.04625e-06
Firmicutes_bacterium_CAG_83	group	CVD	-0.613159	0.126018	1.31857e-06	1.05486e-05
Streptococcus_mutans	group	CVD	-0.337441	0.0729952	4.26493e-06	3.28558e-05
Streptococcus_salivarius	group	CVD	-0.356107	0.0787521	6.83873e-06	5.0802e-05
Streptococcus_cristatus	group	CVD	-0.233252	0.0524418	9.61424e-06	6.89573e-05
Bacteroides_uniformis	group	CVD	0.469067	0.108136	1.58061e-05	0.000109589
Actinomyces_graevenitzii	group	CVD	-0.387039	0.089764	1.77476e-05	0.00011908
Bacteroides_thetaiotaomicron	group	CVD	0.553089	0.129354	2.08097e-05	0.000135263
Streptococcus_sp_A12	group	CVD	-0.313917	0.0769538	4.86504e-05	0.000306645
Streptococcus_parasanguinis	group	CVD	-0.422133	0.106454	7.83241e-05	0.000479159
Bacteroides_vulgatus	group	CVD	0.559356	0.143593	0.00010433	0.000620019
Bacteroides_stercoris	group	CVD	0.536622	0.148936	0.000329513	0.00190385
Bacteroides_coprocola	group	CVD	0.415437	0.115797	0.000349318	0.00196373
Clostridium_spiroforme	group	CVD	-0.346507	0.0986839	0.000465217	0.00254645
Bacteroides_massiliensis	group	CVD	0.430247	0.125085	0.000605753	0.00323068
Streptococcus_vestibularis	group	CVD	-0.233487	0.069852	0.000859772	0.00447082
Solobacterium_moorei	group	CVD	-0.185308	0.0561239	0.000993716	0.00504129
Intestinibacter_bartlettii	group	CVD	-0.390448	0.118575	0.00102544	0.00507836
Bilophila_wadsworthia	group	CVD	-0.337171	0.10385	0.00120503	0.00582896
Clostridium_leptum	group	CVD	-0.362612	0.113169	0.00139605	0.0065995
Anaeromassilibacillus_sp_An250	group	CVD	-0.243938	0.0793182	0.00215721	0.00997108
Streptococcus_infantarius	group	CVD	-0.169357	0.0552834	0.00224478	0.0101503
Blautia_hansenii	group	CVD	-0.39358	0.131622	0.00285378	0.0123691
Collinsella_stercoris	group	CVD	-0.287997	0.096315	0.00285441	0.0123691
Ruminococcus_gnavus	group	CVD	-0.448894	0.151265	0.00307044	0.0130337
Lactococcus_petauri	group	CVD	-0.222422	0.0760594	0.00352757	0.0146747
Phascolarctobacterium_faecium	group	CVD	-0.41604	0.14323	0.00375435	0.0153119
Clostridium_symbiosum	group	CVD	-0.339549	0.118783	0.00434122	0.0171651
Peptostreptococcus_stomatis	group	CVD	-0.176576	0.0618228	0.00437379	0.0171651
Intestinimonas_butyriciproducens	group	CVD	-0.237337	0.0848913	0.00527361	0.0203132
Sellimonas_intestinalis	group	CVD	-0.376723	0.137426	0.00622571	0.0231241
Coprobacillus_cateniformis	group	CVD	-0.290433	0.105792	0.00615008	0.0231241
Lactococcus_lactis	group	CVD	-0.171207	0.0632422	0.00689804	0.0251718
Paraprevotella_xylaniphila	group	CVD	0.180856	0.0674323	0.00743419	0.0266605
Lactococcus_garvieae	group	CVD	-0.204232	0.0766648	0.00784288	0.0276495
Catabacter_hongkongensis	group	CVD	-0.211171	0.0797967	0.00826011	0.028635
Bacteroides_intestinalis	group	CVD	0.351518	0.133631	0.00865241	0.0293931
Clostridium_scindens	group	CVD	-0.167457	0.0637633	0.00876141	0.0293931
Dialister_sp_CAG_357	group	CVD	-0.413006	0.15862	0.0093535	0.030275
Blautia_coccoides	group	CVD	-0.204528	0.0785721	0.00937198	0.030275
Christensenella_minuta	group	CVD	-0.225872	0.0868806	0.00946093	0.030275
Weissella_confusa	group	CVD	-0.212168	0.0821349	0.00992636	0.0312831
Prevotella_copri	group	CVD	0.410926	0.159698	0.0102167	0.0317174
Bacteroides_finegoldii	group	CVD	0.246644	0.0986597	0.0125751	0.0384652
Desulfovibrio_piger	group	CVD	0.241144	0.0990647	0.0150929	0.0454974
Enorma_massiliensis	group	CVD	-0.234635	0.100082	0.019245	0.0571852
Parasutterella_excrementihominis	group	CVD	-0.304546	0.134231	0.023485	0.0688011
Bacteroides_salyersiae	group	CVD	0.21357	0.0956128	0.0257165	0.0742921
Eubacterium_hallii	group	CVD	0.19306	0.0876349	0.0278145	0.0792523
Ruminococcus_torques	group	CVD	-0.315025	0.150496	0.0365708	0.102794
Faecalibacterium_prausnitzii	group	CVD	-0.179263	0.0862095	0.0378284	0.104911
Eubacterium_rectale	group	CVD	0.344167	0.172279	0.0460085	0.121136
Blautia_wexlerae	group	CVD	0.138854	0.0691884	0.0450207	0.121136
Streptococcus_pasteurianus	group	CVD	-0.148778	0.0742796	0.0454444	0.121136
Tyzzerella_nexilis	group	CVD	-0.199889	0.0996152	0.0450515	0.121136
Eubacterium_callanderi	group	CVD	-0.0850448	0.0428432	0.0474058	0.123255
Enterobacter_cloacae_complex	group	CVD	-0.135709	0.0686293	0.048259	0.123924
Roseburia_inulinivorans	group	CVD	0.240399	0.123874	0.0525686	0.133126
Parabacteroides_distasonis	group	CVD	0.190915	0.0988709	0.0537625	0.133126
Bacteroides_ovatus	group	CVD	0.269096	0.139208	0.0535026	0.133126
Bacteroides_eggerthii	group	CVD	0.216237	0.112629	0.0551451	0.134943
Holdemanella_biformis	group	CVD	0.236895	0.124393	0.0571344	0.138186
Phascolarctobacterium_succinatutens	group	CVD	0.159182	0.0845584	0.0600476	0.143562
Eisenbergiella_massiliensis	group	CVD	-0.153914	0.0825939	0.0626748	0.14814
Bacteroides_fragilis	group	CVD	-0.282994	0.1535	0.0655268	0.153141
Bifidobacterium_longum	group	CVD	-0.237741	0.132568	0.0732092	0.169195
Collinsella_intestinalis	group	CVD	-0.204312	0.114451	0.0745318	0.170358
Bifidobacterium_bifidum	group	CVD	-0.239334	0.134735	0.0759722	0.171125
Haemophilus_parainfluenzae	group	CVD	-0.159942	0.0902067	0.0765127	0.171125
Dorea_sp_CAG_317	group	CVD	-0.124654	0.0715415	0.0817369	0.180865
Clostridium_clostridioforme	group	CVD	-0.130082	0.075673	0.0859145	0.188108
Allisonella_histaminiformans	group	CVD	-0.121519	0.0723561	0.0933662	0.202294
Clostridium_sp_CAG_242	group	CVD	-0.185129	0.113665	0.103675	0.22097
Oscillibacter_sp_57_20	group	CVD	-0.216924	0.133354	0.104111	0.22097
Clostridium_innocuum	group	CVD	-0.185422	0.114943	0.107014	0.224837
Clostridium_bolteae_CAG_59	group	CVD	0.130811	0.081701	0.109661	0.228095
Enterococcus_faecalis	group	CVD	-0.162737	0.103045	0.114579	0.233506
Bacteroides_dorei	group	CVD	0.23577	0.149096	0.114109	0.233506
Eubacterium_limosum	group	CVD	-0.133313	0.0846591	0.115631	0.233506
Parabacteroides_merdae	group	CVD	0.206262	0.132503	0.119859	0.239718
Ruminococcus_bromii	group	CVD	-0.330953	0.216086	0.125932	0.240388
Proteobacteria_bacterium_CAG_139	group	CVD	-0.205621	0.134361	0.126234	0.240388
Firmicutes_bacterium_CAG_145	group	CVD	-0.0993225	0.0646849	0.124972	0.240388
Clostridium_asparagiforme	group	CVD	-0.128238	0.0832471	0.123757	0.240388
Butyricimonas_synergistica	group	CVD	-0.121253	0.0783849	0.122194	0.240388
Firmicutes_bacterium_CAG_170	group	CVD	0.0967296	0.0633564	0.127128	0.240388
Roseburia_intestinalis	group	IBS_D	-1.16718	0.154795	1.02643e-13	1.99852e-11
Clostridium_sp_CAG_299	group	IBS_D	0.68155	0.091424	1.90335e-13	1.99852e-11
Anaeromassilibacillus_sp_An250	group	IBS_D	-0.560109	0.0764614	4.79747e-13	3.35823e-11
Eubacterium_eligens	group	IBS_D	-1.06123	0.148056	1.45083e-12	7.61685e-11
Eubacterium_sulci	group	IBS_D	0.635582	0.0915615	6.84718e-12	2.87582e-10
Ruminococcus_bicirculans	group	IBS_D	-1.03043	0.157643	9.88657e-11	3.4603e-09
Firmicutes_bacterium_CAG_83	group	IBS_D	-0.851224	0.135335	4.68987e-10	1.40696e-08
Actinomyces_sp_oral_taxon_181	group	IBS_D	0.511702	0.082	6.36861e-10	1.67176e-08
Roseburia_faecis	group	IBS_D	-1.01675	0.163852	7.89488e-10	1.83813e-08
Bacteroides_fragilis	group	IBS_D	-0.927253	0.149836	8.75298e-10	1.83813e-08
Streptococcus_thermophilus	group	IBS_D	0.440236	0.0746437	4.9884e-09	9.52331e-08
Coprococcus_comes	group	IBS_D	-0.686246	0.119873	1.35757e-08	2.37574e-07
Bacteroides_massiliensis	group	IBS_D	0.708065	0.12509	1.95608e-08	3.15982e-07
Actinomyces_naeslundii	group	IBS_D	-0.508911	0.0905838	2.4828e-08	3.7242e-07
Adlercreutzia_equolifaciens	group	IBS_D	-0.857986	0.157964	6.96946e-08	9.75724e-07
Phascolarctobacterium_faecium	group	IBS_D	0.764447	0.141318	7.85946e-08	1.03155e-06
Ruminococcus_lactaris	group	IBS_D	-0.638828	0.122008	1.98884e-07	2.4568e-06
Roseburia_hominis	group	IBS_D	-0.687163	0.131643	2.16449e-07	2.52524e-06
Lachnospira_pectinoschiza	group	IBS_D	-0.779783	0.151659	3.25707e-07	3.59991e-06
Actinomyces_oris	group	IBS_D	-0.460354	0.0904442	4.25558e-07	4.46836e-06
Oscillibacter_sp_CAG_241	group	IBS_D	-0.613235	0.121082	4.84532e-07	4.84532e-06
Asaccharobacter_celatus	group	IBS_D	-0.708293	0.14374	9.6929e-07	9.25231e-06
Haemophilus_parainfluenzae	group	IBS_D	0.469997	0.0962267	1.20272e-06	1.09813e-05
Barnesiella_intestinihominis	group	IBS_D	0.54354	0.116392	3.41113e-06	2.98474e-05
Akkermansia_muciniphila	group	IBS_D	-0.698134	0.151078	4.30176e-06	3.61348e-05
Blautia_sp_CAG_257	group	IBS_D	0.614078	0.133326	4.62126e-06	3.73256e-05
Bacteroides_coprocola	group	IBS_D	-0.475759	0.104475	5.89731e-06	4.58679e-05
Oscillibacter_sp_57_20	group	IBS_D	-0.594346	0.131372	6.76899e-06	5.07674e-05
Parabacteroides_goldsteinii	group	IBS_D	-0.425695	0.0980081	1.54098e-05	0.000111588
Bacteroides_finegoldii	group	IBS_D	0.432258	0.10088	1.99949e-05	0.000139964
Bacteroides_caccae	group	IBS_D	0.633099	0.148752	2.27011e-05	0.000153782
Fusobacterium_varium	group	IBS_D	0.314416	0.0744994	2.65372e-05	0.000174151
Eubacterium_sp_CAG_38	group	IBS_D	-0.538905	0.130486	3.9215e-05	0.00024955
Blautia_wexlerae	group	IBS_D	0.278547	0.0679368	4.45467e-05	0.000275141
Bifidobacterium_pseudocatenulatum	group	IBS_D	-0.714273	0.174975	4.80704e-05	0.000280934
Megamonas_hypermegale	group	IBS_D	0.367109	0.0900666	4.93433e-05	0.000280934
Veillonella_infantium	group	IBS_D	0.247788	0.0608034	4.94979e-05	0.000280934
Intestinibacter_bartlettii	group	IBS_D	-0.47801	0.11788	5.38995e-05	0.000297865
Actinomyces_sp_S6_Spd3	group	IBS_D	0.3452	0.0855162	5.82298e-05	0.000313545
Ruminococcus_gnavus	group	IBS_D	0.579896	0.146269	7.85933e-05	0.000412615
Streptococcus_mutans	group	IBS_D	-0.29032	0.0739828	9.28044e-05	0.00047534
Coprobacillus_cateniformis	group	IBS_D	-0.40781	0.104416	0.000100103	0.000500514
Coprococcus_eutactus	group	IBS_D	-0.531554	0.13663	0.000106473	0.000508165
Bifidobacterium_dentium	group	IBS_D	0.349762	0.0898149	0.000104839	0.000508165
Clostridium_asparagiforme	group	IBS_D	-0.31221	0.0814314	0.000133701	0.000623938
Gordonibacter_pamelaeae	group	IBS_D	-0.333675	0.087666	0.000149426	0.000682161
Eubacterium_sp_CAG_180	group	IBS_D	-0.572642	0.153016	0.000192357	0.000834176
Anaerotruncus_colihominis	group	IBS_D	-0.39944	0.106583	0.000188389	0.000834176
Christensenella_minuta	group	IBS_D	-0.320568	0.0857281	0.000194641	0.000834176
Acidaminococcus_intestini	group	IBS_D	0.449093	0.121252	0.000223664	0.000939388
Alistipes_indistinctus	group	IBS_D	-0.443617	0.122035	0.000291514	0.00120035
Firmicutes_bacterium_CAG_110	group	IBS_D	-0.374804	0.10642	0.000447142	0.00180577
Eubacterium_siraeum	group	IBS_D	-0.357041	0.101948	0.000481229	0.00190676
Actinomyces_sp_ICM47	group	IBS_D	-0.393381	0.112723	0.000503841	0.00195938
Agathobaculum_butyriciproducens	group	IBS_D	0.318808	0.0927872	0.000614122	0.00234483
Clostridium_saccharolyticum	group	IBS_D	-0.242215	0.0707456	0.000641942	0.00240728
Collinsella_stercoris	group	IBS_D	0.334637	0.0982789	0.000687205	0.00248815
Veillonella_dispar	group	IBS_D	0.175167	0.0513919	0.000678577	0.00248815
Klebsiella_variicola	group	IBS_D	0.305469	0.0911845	0.000837385	0.00298052
Solobacterium_moorei	group	IBS_D	0.207137	0.0619626	0.000858757	0.00300565
Veillonella_parvula	group	IBS_D	0.340077	0.102361	0.000924013	0.00318103
Roseburia_sp_CAG_303	group	IBS_D	-0.270194	0.0821736	0.00104276	0.00353194
Streptococcus_pasteurianus	group	IBS_D	-0.23739	0.0723705	0.00107205	0.00357349
Olsenella_scatoligenes	group	IBS_D	-0.424901	0.131309	0.00125123	0.00410559
Bacteroides_intestinalis	group	IBS_D	-0.404513	0.128173	0.00164588	0.00531746
Lawsonibacter_asaccharolyticus	group	IBS_D	-0.294457	0.0935052	0.00168484	0.00536086
Clostridium_leptum	group	IBS_D	-0.360481	0.114968	0.00176428	0.00544852
Bacteroides_clarus	group	IBS_D	-0.287072	0.0915141	0.00175577	0.00544852
Enorma_massiliensis	group	IBS_D	-0.309617	0.0993784	0.00188687	0.00574266
Gemella_haemolysans	group	IBS_D	0.208297	0.0669692	0.00192004	0.00576013
Megamonas_funiformis	group	IBS_D	0.425281	0.139113	0.0022925	0.00678064
Bacteroides_stercoris	group	IBS_D	0.4462	0.147032	0.00246805	0.00719847
Lactobacillus_fermentum	group	IBS_D	0.199587	0.0667453	0.00285336	0.0082083
Actinobaculum_sp_oral_taxon_183	group	IBS_D	-0.262015	0.0889834	0.00330689	0.00938443
Catabacter_hongkongensis	group	IBS_D	-0.230731	0.079029	0.00358134	0.0100278
Parabacteroides_johnsonii	group	IBS_D	-0.159563	0.0553048	0.0039937	0.0110352
Phascolarctobacterium_succinatutens	group	IBS_D	-0.228242	0.0807756	0.00480978	0.0131176
Klebsiella_pneumoniae	group	IBS_D	0.344462	0.123014	0.00520265	0.0140071
Ruthenibacterium_lactatiformans	group	IBS_D	-0.248178	0.089249	0.00552233	0.0146796
Bacteroides_xylanisolvens	group	IBS_D	0.364882	0.132163	0.00586736	0.0153325
Bacteroides_cellulosilyticus	group	IBS_D	-0.329763	0.119555	0.00591395	0.0153325
Prevotella_copri	group	IBS_D	0.423716	0.158185	0.00751057	0.0192344
Klebsiella_quasipneumoniae	group	IBS_D	0.265944	0.0996843	0.00775323	0.0196166
Dorea_formicigenerans	group	IBS_D	-0.267757	0.102115	0.00886774	0.0221693
Clostridium_spiroforme	group	IBS_D	-0.262514	0.10127	0.00967064	0.0238922
Eisenbergiella_massiliensis	group	IBS_D	0.230008	0.089238	0.0100908	0.0246403
Blautia_producta	group	IBS_D	-0.184651	0.0718966	0.0103602	0.0250073
Streptococcus_anginosus_group	group	IBS_D	-0.239279	0.0937717	0.0108626	0.0256309
Clostridium_clostridioforme	group	IBS_D	0.206674	0.080905	0.0107761	0.0256309
Paraprevotella_xylaniphila	group	IBS_D	0.15687	0.0616027	0.011026	0.0257274
Blautia_hansenii	group	IBS_D	0.34722	0.136891	0.0113445	0.0260689
Streptococcus_vestibularis	group	IBS_D	0.190922	0.0753411	0.0114207	0.0260689
Hungatella_hathewayi	group	IBS_D	-0.27423	0.109856	0.0127063	0.0286303
Scardovia_wiggsiae	group	IBS_D	0.13006	0.0521659	0.0128155	0.0286303
Weissella_cibaria	group	IBS_D	-0.174998	0.0704495	0.0131486	0.0290654
Lactococcus_garvieae	group	IBS_D	-0.187563	0.0775328	0.0157295	0.0344082
Streptococcus_infantarius	group	IBS_D	-0.136303	0.05646	0.0159454	0.0345209
Sellimonas_intestinalis	group	IBS_D	-0.332963	0.138699	0.016544	0.0354514
Ruminococcus_bromii	group	IBS_D	-0.52369	0.219409	0.0171744	0.0363702
Megasphaera_elsdenii	group	IBS_D	0.301309	0.126403	0.0173191	0.0363702
Blautia_obeum	group	IBS_D	-0.243736	0.104756	0.0201742	0.0419464
Collinsella_aerofaciens	group	IBS_D	0.347734	0.153435	0.0236385	0.0481951
Desulfovibrio_piger	group	IBS_D	0.226466	0.0998868	0.0235826	0.0481951
Parvimonas_micra	group	IBS_D	-0.167199	0.0741353	0.0243221	0.0491118
Eubacterium_limosum	group	IBS_D	-0.188127	0.0838004	0.0249833	0.0494951
Butyricimonas_synergistica	group	IBS_D	0.184143	0.0819753	0.0248942	0.0494951
Collinsella_intestinalis	group	IBS_D	0.231593	0.104906	0.0274905	0.0539534
Roseburia_sp_CAG_471	group	IBS_D	-0.254722	0.116423	0.0289001	0.0561947
Streptococcus_oralis	group	IBS_D	-0.211987	0.0977197	0.030285	0.0583472
Bacteroides_vulgatus	group	IBS_D	0.305323	0.143841	0.0340209	0.0649489
Parabacteroides_merdae	group	IBS_D	0.313473	0.148105	0.0345361	0.0653386
Veillonella_atypica	group	IBS_D	0.187543	0.0891384	0.0356241	0.0667952
Lactococcus_petauri	group	IBS_D	-0.160611	0.0775264	0.0385417	0.0716262
Eubacterium_sp_CAG_274	group	IBS_D	0.293915	0.145718	0.0439537	0.0802632
Intestinimonas_butyriciproducens	group	IBS_D	-0.174334	0.0863155	0.0436692	0.0802632
Firmicutes_bacterium_CAG_94	group	IBS_D	-0.123732	0.062607	0.0483829	0.0875898
Clostridium_innocuum	group	IBS_D	-0.22455	0.113933	0.049004	0.087956
Clostridium_citroniae	group	IBS_D	-0.214445	0.109192	0.0498068	0.0886392
Escherichia_coli	group	IBS_D	-0.232222	0.119497	0.0522482	0.0908541
Odoribacter_splanchnicus	group	IBS_D	-0.249905	0.128366	0.0518275	0.0908541
Clostridium_symbiosum	group	IBS_D	-0.233071	0.119985	0.0523493	0.0908541
Bacteroides_uniformis	group	IBS_D	-0.213132	0.111816	0.0569169	0.0979718
Clostridium_bolteae_CAG_59	group	IBS_D	-0.147139	0.0775469	0.0580521	0.0991134
Enterococcus_faecium	group	IBS_D	-0.129957	0.0699527	0.0634855	0.107516
Coprococcus_catus	group	IBS_D	-0.261503	0.141406	0.0647004	0.108697
Streptococcus_sanguinis	group	IBS_D	-0.129429	0.0719199	0.0722111	0.120352
Eggerthella_lenta	group	IBS_D	-0.186459	0.105537	0.0775625	0.128253
Bifidobacterium_longum	group	IBS_D	0.212107	0.122712	0.0841985	0.138138
Eubacterium_sp_CAG_251	group	IBS_D	-0.245731	0.144621	0.0895951	0.145853
Oxalobacter_formigenes	group	IBS_D	-0.169392	0.102906	0.100051	0.161621
Mogibacterium_diversum	group	IBS_D	-0.147946	0.0904347	0.102158	0.163764
Parabacteroides_distasonis	group	IBS_D	0.157943	0.0972238	0.104569	0.16636
Bacteroides_eggerthii	group	IBS_D	0.176898	0.110899	0.110989	0.175246
Bacteroides_ovatus	group	IBS_D	0.21847	0.139189	0.116819	0.183074
Blautia_coccoides	group	IBS_D	-0.125423	0.0805207	0.119624	0.186082
Streptococcus_infantis	group	IBS_D	-0.121839	0.0788486	0.122597	0.189304
Bacteroides_thetaiotaomicron	group	IBS_D	-0.201639	0.132275	0.127718	0.195772
Ruminococcus_callidus	group	IBS_D	-0.127343	0.0839392	0.12955	0.197142
Alistipes_putredinis	group	IBS_D	-0.225171	0.151234	0.136821	0.206709
Streptococcus_parasanguinis	group	IBS_D	0.149339	0.103566	0.149615	0.224423
Bacteroides_dorei	group	IBS_D	0.212215	0.148531	0.153378	0.228334
Anaerotignum_lactatifermentans	group	IBS_D	-0.106922	0.0750214	0.154397	0.228334
Veillonella_sp_T11011_6	group	IBS_D	0.0736525	0.0518803	0.156009	0.229104
Fusicatenibacter_saccharivorans	group	IBS_D	-0.144929	0.103569	0.162009	0.236264
Mogibacterium_diversum	group	Obesity	0.837405	0.0878294	1.03089e-20	2.17518e-18
Intestinibacter_bartlettii	group	Obesity	-0.958714	0.111469	2.88483e-17	3.04349e-15
Actinomyces_graevenitzii	group	Obesity	0.729017	0.0907828	2.62073e-15	1.84325e-13
Streptococcus_anginosus_group	group	Obesity	0.685556	0.0893165	3.78762e-14	1.99797e-12
Streptococcus_vestibularis	group	Obesity	0.568872	0.0785704	8.7046e-13	3.67334e-11
Streptococcus_mutans	group	Obesity	0.563154	0.0809662	6.21125e-12	2.18429e-10
Actinomyces_sp_ICM47	group	Obesity	0.718146	0.107493	3.86691e-11	1.1656e-09
Weissella_cibaria	group	Obesity	0.499845	0.0761806	8.40291e-11	2.21627e-09
Acidaminococcus_intestini	group	Obesity	0.780184	0.120165	1.30528e-10	3.06015e-09
Lactobacillus_salivarius	group	Obesity	0.54898	0.0848233	1.488e-10	3.13969e-09
Collinsella_stercoris	group	Obesity	0.579248	0.0926971	6.02616e-10	1.065e-08
Haemophilus_parainfluenzae	group	Obesity	-0.531654	0.0850917	6.05685e-10	1.065e-08
Actinomyces_oris	group	Obesity	0.55395	0.0892211	7.71205e-10	1.25173e-08
Eubacterium_eligens	group	Obesity	-0.894347	0.144541	8.78271e-10	1.32368e-08
Lactococcus_lactis	group	Obesity	0.410965	0.0666445	9.9828e-10	1.40425e-08
Actinomyces_sp_HMSC035G02	group	Obesity	0.434989	0.0717017	1.82744e-09	2.40994e-08
Scardovia_wiggsiae	group	Obesity	0.324337	0.0542325	3.05729e-09	3.79464e-08
Ruminococcus_torques	group	Obesity	-0.895244	0.150756	3.92223e-09	4.59772e-08
Actinomyces_odontolyticus	group	Obesity	0.521764	0.089044	6.22412e-09	6.91205e-08
Fusicatenibacter_saccharivorans	group	Obesity	-0.625371	0.107932	9.09994e-09	9.60044e-08
Eubacterium_ventriosum	group	Obesity	-0.781549	0.137086	1.55015e-08	1.55753e-07
Weissella_confusa	group	Obesity	0.483588	0.0862226	2.61477e-08	2.5078e-07
Ruminococcus_bicirculans	group	Obesity	-0.855076	0.154832	4.2211e-08	3.8724e-07
Collinsella_intestinalis	group	Obesity	0.580888	0.105422	4.52273e-08	3.97624e-07
Anaerostipes_hadrus	group	Obesity	-0.513376	0.0955948	9.69753e-08	7.86992e-07
Lactococcus_garvieae	group	Obesity	0.44646	0.0830928	9.55744e-08	7.86992e-07
Clostridium_sp_CAG_58	group	Obesity	0.646229	0.122396	1.57453e-07	1.22065e-06
Megasphaera_elsdenii	group	Obesity	0.653626	0.123922	1.61983e-07	1.22065e-06
Clostridium_clostridioforme	group	Obesity	0.415315	0.0794285	2.06265e-07	1.50076e-06
Escherichia_coli	group	Obesity	0.561778	0.108191	2.49611e-07	1.7556e-06
Blautia_coccoides	group	Obesity	0.421657	0.0826381	3.98524e-07	2.71253e-06
Actinomyces_sp_oral_taxon_181	group	Obesity	0.386596	0.077465	7.05506e-07	4.65193e-06
Bilophila_wadsworthia	group	Obesity	0.474729	0.0975968	1.32714e-06	8.48565e-06
Erysipelatoclostridium_ramosum	group	Obesity	0.616783	0.129067	2.01735e-06	1.25194e-05
Blautia_sp_CAG_257	group	Obesity	0.62268	0.130499	2.08977e-06	1.25983e-05
Parabacteroides_distasonis	group	Obesity	0.448787	0.0943659	2.25551e-06	1.32198e-05
Actinomyces_naeslundii	group	Obesity	0.424769	0.0896961	2.48657e-06	1.41802e-05
Roseburia_hominis	group	Obesity	-0.599039	0.126687	2.57396e-06	1.42922e-05
Cloacibacillus_porcorum	group	Obesity	0.412433	0.087809	2.99528e-06	1.62053e-05
Eubacterium_sulci	group	Obesity	0.403753	0.0861314	3.13169e-06	1.65197e-05
Klebsiella_variicola	group	Obesity	0.449084	0.0985394	5.79429e-06	2.98194e-05
Collinsella_aerofaciens	group	Obesity	0.664654	0.148894	8.92578e-06	4.48414e-05
Oxalobacter_formigenes	group	Obesity	0.469946	0.105718	9.72224e-06	4.77068e-05
Clostridium_spiroforme	group	Obesity	-0.42342	0.0964693	1.25416e-05	6.01429e-05
Lactococcus_petauri	group	Obesity	0.390984	0.0902376	1.61497e-05	7.57242e-05
Klebsiella_pneumoniae	group	Obesity	0.510416	0.119625	2.16422e-05	9.84613e-05
Absiella_dolichum	group	Obesity	0.272563	0.0639255	2.19321e-05	9.84613e-05
Phascolarctobacterium_succinatutens	group	Obesity	0.360788	0.0859453	2.92506e-05	0.000128581
Holdemania_filiformis	group	Obesity	0.42435	0.101574	3.1915e-05	0.00013743
Clostridium_bolteae	group	Obesity	0.462503	0.112157	4.02625e-05	0.000169908
Eubacterium_dolichum_CAG_375	group	Obesity	0.237529	0.0607663	9.8734e-05	0.000408488
Klebsiella_quasipneumoniae	group	Obesity	0.372057	0.0977066	0.000148365	0.00060018
Clostridium_citroniae	group	Obesity	0.401532	0.105558	0.000150756	0.00060018
Allisonella_histaminiformans	group	Obesity	0.279627	0.0740367	0.000167828	0.000655771
Eubacterium_limosum	group	Obesity	0.336083	0.0893703	0.000178996	0.000686695
Cloacibacillus_evryensis	group	Obesity	0.203025	0.0544243	0.000201527	0.000759326
Coprococcus_eutactus	group	Obesity	-0.494064	0.13327	0.000220618	0.000816674
Lactobacillus_fermentum	group	Obesity	0.251419	0.0687829	0.000269795	0.000981496
Clostridium_aldenense	group	Obesity	0.208731	0.0575398	0.000299997	0.00107287
Clostridium_disporicum	group	Obesity	-0.372221	0.106612	0.000500774	0.00176106
Roseburia_faecis	group	Obesity	-0.546652	0.159505	0.000633795	0.00219231
Faecalibacterium_prausnitzii	group	Obesity	-0.294221	0.0863211	0.000678436	0.00230887
Roseburia_sp_CAG_303	group	Obesity	-0.273937	0.0807	0.000713506	0.00238968
Actinomyces_sp_S6_Spd3	group	Obesity	0.275341	0.0820282	0.000817485	0.00269515
Clostridium_leptum	group	Obesity	0.372408	0.111254	0.000845059	0.00274319
Bacteroides_clarus	group	Obesity	-0.301289	0.0905058	0.000902402	0.00288495
Eubacterium_sp_CAG_38	group	Obesity	-0.422676	0.128146	0.0010054	0.00316627
Eubacterium_callanderi	group	Obesity	0.152307	0.0465828	0.00111241	0.00345174
Dielma_fastidiosa	group	Obesity	0.233194	0.072068	0.0012516	0.00382737
Clostridium_sp_CAG_299	group	Obesity	0.280458	0.0869947	0.00130419	0.00393121
Blautia_wexlerae	group	Obesity	0.212777	0.0670242	0.00154447	0.00458992
Bacteroides_stercoris	group	Obesity	0.45082	0.142659	0.0016227	0.00475541
Enorma_massiliensis	group	Obesity	-0.302879	0.0971727	0.00187778	0.00542755
Clostridium_symbiosum	group	Obesity	0.366626	0.118025	0.00194566	0.00554777
Parabacteroides_goldsteinii	group	Obesity	0.308596	0.0996103	0.00200048	0.00562801
Streptococcus_australis	group	Obesity	-0.285239	0.0936056	0.00236787	0.00657396
Streptococcus_parasanguinis	group	Obesity	0.296837	0.0982774	0.00258621	0.00708688
Anaerotignum_lactatifermentans	group	Obesity	0.228832	0.0781235	0.00347365	0.00939666
Veillonella_infantium	group	Obesity	-0.178977	0.0616316	0.0037625	0.0100492
Actinobaculum_sp_oral_taxon_183	group	Obesity	0.255297	0.0891519	0.00427264	0.0112691
Solobacterium_moorei	group	Obesity	0.165893	0.0586713	0.00478163	0.0124559
Ruminococcus_lactaris	group	Obesity	-0.31622	0.114799	0.00598002	0.0153876
Gemella_morbillorum	group	Obesity	0.179409	0.066506	0.00709662	0.0180408
Faecalicoccus_pleomorphus	group	Obesity	0.155083	0.0582301	0.00785804	0.0197386
Parvimonas_micra	group	Obesity	0.20317	0.0777023	0.00905933	0.0224885
Streptococcus_cristatus	group	Obesity	0.143141	0.05569	0.010299	0.0252685
Eisenbergiella_massiliensis	group	Obesity	0.226524	0.0895714	0.0115868	0.0281012
Ruminococcus_gnavus	group	Obesity	0.369881	0.147195	0.0121263	0.0290755
Clostridium_asparagiforme	group	Obesity	0.20672	0.0843516	0.014422	0.0341914
Roseburia_intestinalis	group	Obesity	-0.373096	0.153237	0.0150691	0.0353286
Blautia_producta	group	Obesity	0.178981	0.0754811	0.017912	0.0415323
Streptococcus_oralis	group	Obesity	0.221356	0.0948485	0.0197974	0.0454048
Intestinimonas_butyriciproducens	group	Obesity	-0.194483	0.0836937	0.0203313	0.046128
Faecalitalea_cylindroides	group	Obesity	0.190468	0.0823848	0.0209767	0.047086
Firmicutes_bacterium_CAG_95	group	Obesity	-0.172856	0.0749616	0.0213109	0.0473326
Sellimonas_intestinalis	group	Obesity	0.335521	0.147356	0.0229925	0.0505357
Clostridium_innocuum	group	Obesity	0.245543	0.111931	0.0284786	0.0619483
Gemella_sanguinis	group	Obesity	0.16856	0.0779281	0.0307669	0.0662431
Bacteroides_massiliensis	group	Obesity	0.25738	0.119505	0.0314912	0.0671177
Streptococcus_mitis	group	Obesity	0.197365	0.0934494	0.0349247	0.0736912
Olsenella_scatoligenes	group	Obesity	0.280158	0.133385	0.0359374	0.0750772
Bacteroides_eggerthii	group	Obesity	-0.265669	0.128165	0.0384311	0.0787277
Clostridium_sp_CAG_242	group	Obesity	-0.234192	0.112789	0.0381053	0.0787277
Bacteroides_uniformis	group	Obesity	-0.218421	0.106669	0.0408454	0.082869
Enterococcus_faecalis	group	Obesity	0.213516	0.104783	0.0418331	0.0840646
Eubacterium_siraeum	group	Obesity	-0.22341	0.111752	0.0458512	0.0912698
Eubacterium_hallii	group	Obesity	-0.177876	0.0894015	0.0468936	0.0924724
Hungatella_hathewayi	group	Obesity	0.214463	0.10923	0.0498661	0.0974236
Roseburia_inulinivorans	group	Obesity	-0.239539	0.122721	0.0512188	0.0991483
Dorea_longicatena	group	Obesity	0.154896	0.0796357	0.0520385	0.0998192
Veillonella_parvula	group	Obesity	-0.185321	0.0962553	0.0544642	0.103531
Oscillibacter_sp_57_20	group	Obesity	-0.246832	0.12966	0.0572261	0.10781
Ruthenibacterium_lactatiformans	group	Obesity	0.151352	0.0803212	0.0597992	0.110681
Parabacteroides_gordonii	group	Obesity	0.121001	0.0641296	0.0594633	0.110681
Gemella_haemolysans	group	Obesity	0.118042	0.0629117	0.060893	0.111725
Dialister_sp_CAG_357	group	Obesity	-0.266466	0.156668	0.0892741	0.162387
Enterobacter_cloacae_complex	group	Obesity	-0.113091	0.0670653	0.0920435	0.165993
Streptococcus_sp_A12	group	Obesity	-0.12684	0.0767234	0.09859	0.176292
Bacteroides_caccae	group	Obesity	0.243432	0.148205	0.100781	0.178696
Catabacter_hongkongensis	group	Obesity	0.156695	0.0958639	0.102444	0.180131
Bacteroides_plebeius	group	Obesity	-0.213785	0.131474	0.104239	0.181772
Blautia_hansenii	group	Obesity	0.218109	0.135158	0.106891	0.184868
Dorea_sp_CAG_317	group	Obesity	0.132149	0.0823297	0.108772	0.186593
Blautia_hydrogenotrophica	group	Obesity	0.153307	0.0959214	0.11029	0.18767
Streptococcus_sanguinis	group	Obesity	0.110117	0.0698239	0.115086	0.194265
Streptococcus_gordonii	group	Obesity	0.133336	0.0863591	0.1229	0.205809
Eubacterium_sp_CAG_180	group	Obesity	0.240428	0.156636	0.125101	0.207712
Roseburia_sp_CAG_471	group	Obesity	-0.174155	0.113732	0.126006	0.207712
Desulfovibrio_piger	group	Obesity	0.141076	0.0962974	0.143222	0.234262
Eisenbergiella_tayi	group	Obesity	0.134262	0.0934064	0.150908	0.244935
Bacteroides_ovatus	group	Obesity	-0.204714	0.143773	0.154785	0.247422
Firmicutes_bacterium_CAG_94	group	Obesity	-0.0861982	0.0604794	0.154386	0.247422
Faecalibacterium_prausnitzii	group	PACS	-1.11746	0.0755522	1.42333e-45	2.97475e-43
Anaerostipes_hadrus	group	PACS	-1.01239	0.0810473	9.72807e-34	1.01658e-31
Roseburia_hominis	group	PACS	-1.0901	0.0938644	1.29192e-29	9.00039e-28
Agathobaculum_butyriciproducens	group	PACS	-0.90597	0.0794776	1.21044e-28	6.32453e-27
Eubacterium_ventriosum	group	PACS	-1.14333	0.101671	5.88915e-28	2.46166e-26
Blautia_obeum	group	PACS	-0.930811	0.0846721	7.63604e-27	2.65989e-25
Ruminococcus_torques	group	PACS	-1.21674	0.112921	6.72506e-26	2.00791e-24
Eubacterium_hallii	group	PACS	-0.792054	0.0737466	9.50374e-26	2.48285e-24
Eubacterium_ramulus	group	PACS	-1.09504	0.102509	1.67948e-25	3.90012e-24
Roseburia_faecis	group	PACS	-1.29587	0.122634	5.20049e-25	1.0869e-23
Dorea_longicatena	group	PACS	-0.690856	0.0663128	2.20045e-24	4.18086e-23
Coprococcus_comes	group	PACS	-0.840884	0.0865447	1.57806e-21	2.74846e-20
Fusicatenibacter_saccharivorans	group	PACS	-0.851353	0.0879019	2.08987e-21	3.35988e-20
Eubacterium_rectale	group	PACS	-1.13856	0.122548	7.04744e-20	1.05208e-18
Roseburia_inulinivorans	group	PACS	-0.897377	0.0994688	7.23061e-19	1.00746e-17
Gemmiger_formicilis	group	PACS	-0.909926	0.101032	8.24457e-19	1.07695e-17
Eubacterium_sulci	group	PACS	-0.541016	0.0604478	1.32997e-18	1.63508e-17
Roseburia_intestinalis	group	PACS	-1.01571	0.116091	7.2002e-18	8.36023e-17
Dorea_formicigenerans	group	PACS	-0.687203	0.0793583	1.51516e-17	1.66668e-16
Coprococcus_catus	group	PACS	-0.897941	0.10471	3.02192e-17	3.15791e-16
Blautia_wexlerae	group	PACS	-0.573334	0.0670912	3.85838e-17	3.84e-16
Adlercreutzia_equolifaciens	group	PACS	-0.903262	0.116717	2.12778e-14	2.02139e-13
Eubacterium_sp_CAG_274	group	PACS	-0.789783	0.105126	1.13236e-13	1.02897e-12
Streptococcus_mitis	group	PACS	-0.52447	0.0706269	2.1265e-13	1.85182e-12
Asaccharobacter_celatus	group	PACS	-0.766985	0.105008	5.09551e-13	4.25985e-12
Parvimonas_micra	group	PACS	-0.36394	0.0511548	1.93384e-12	1.55451e-11
Ruminococcus_lactaris	group	PACS	-0.556876	0.0820746	1.8245e-11	1.4123e-10
Clostridium_leptum	group	PACS	-0.560057	0.0842489	4.52246e-11	3.37569e-10
Collinsella_aerofaciens	group	PACS	-0.788405	0.118708	4.70662e-11	3.39201e-10
Allisonella_histaminiformans	group	PACS	-0.325879	0.0491156	4.91459e-11	3.42383e-10
Holdemania_filiformis	group	PACS	-0.412764	0.062818	7.46179e-11	5.03069e-10
Bifidobacterium_adolescentis	group	PACS	-0.890585	0.135997	8.61649e-11	5.45711e-10
Blautia_coccoides	group	PACS	0.453974	0.0692842	8.40827e-11	5.45711e-10
Streptococcus_sanguinis	group	PACS	-0.3348	0.0513184	1.00968e-10	6.20657e-10
Oscillibacter_sp_57_20	group	PACS	-0.628824	0.0969818	1.30585e-10	7.79776e-10
Firmicutes_bacterium_CAG_110	group	PACS	-0.465758	0.0722685	1.67649e-10	9.73293e-10
Gemella_haemolysans	group	PACS	-0.279096	0.0447149	6.00651e-10	3.39287e-09
Eubacterium_sp_CAG_180	group	PACS	-0.657684	0.106236	8.22243e-10	4.52234e-09
Clostridium_sp_CAG_242	group	PACS	-0.501516	0.0810731	8.46852e-10	4.53826e-09
Catabacter_hongkongensis	group	PACS	-0.344689	0.0576663	2.99303e-09	1.56386e-08
Gemella_morbillorum	group	PACS	-0.278104	0.046731	3.49596e-09	1.78208e-08
Anaerotignum_lactatifermentans	group	PACS	0.38277	0.0644212	3.69839e-09	1.84039e-08
Firmicutes_bacterium_CAG_83	group	PACS	-0.577291	0.0981517	5.27096e-09	2.56193e-08
Anaeromassilibacillus_sp_An250	group	PACS	-0.330379	0.0569978	8.66895e-09	4.11775e-08
Erysipelatoclostridium_ramosum	group	PACS	0.585859	0.101922	1.14526e-08	5.3191e-08
Ruminococcus_bromii	group	PACS	-0.9064	0.159379	1.62438e-08	7.38032e-08
Roseburia_sp_CAG_471	group	PACS	-0.465872	0.0826461	2.15899e-08	9.60062e-08
Bifidobacterium_dentium	group	PACS	0.394909	0.0701997	2.30323e-08	1.00286e-07
Dialister_sp_CAG_357	group	PACS	-0.631951	0.113567	3.24294e-08	1.35555e-07
Streptococcus_australis	group	PACS	-0.392903	0.0706071	3.24204e-08	1.35555e-07
Firmicutes_bacterium_CAG_95	group	PACS	-0.292783	0.052691	3.39054e-08	1.38946e-07
Clostridium_innocuum	group	PACS	0.454668	0.0858592	1.41222e-07	5.67605e-07
Gemella_sanguinis	group	PACS	-0.310741	0.0592	1.80907e-07	7.13389e-07
Oxalobacter_formigenes	group	PACS	-0.368024	0.0703087	1.95458e-07	7.56497e-07
Sutterella_parvirubra	group	PACS	0.212578	0.0416393	3.84264e-07	1.4602e-06
Parabacteroides_merdae	group	PACS	-0.492178	0.0965657	4.01356e-07	1.49792e-06
Streptococcus_infantis	group	PACS	-0.286681	0.0571197	5.98537e-07	2.19463e-06
Clostridium_bolteae	group	PACS	0.427689	0.0858175	7.15917e-07	2.57977e-06
Flavonifractor_plautii	group	PACS	0.408462	0.0823383	8.03875e-07	2.84762e-06
Enterococcus_faecalis	group	PACS	0.435824	0.087925	8.20277e-07	2.8573e-06
Ruminococcus_gnavus	group	PACS	0.545092	0.110758	9.79602e-07	3.34444e-06
Turicibacter_sanguinis	group	PACS	-0.386554	0.0785854	9.92131e-07	3.34444e-06
Lactobacillus_fermentum	group	PACS	0.263636	0.0537451	1.06202e-06	3.52321e-06
Christensenella_minuta	group	PACS	-0.306227	0.062484	1.08569e-06	3.54547e-06
Ruminococcus_bicirculans	group	PACS	-0.575884	0.118665	1.37718e-06	4.42816e-06
Ruthenibacterium_lactatiformans	group	PACS	-0.326958	0.0678561	1.63346e-06	5.17262e-06
Clostridium_disporicum	group	PACS	-0.368263	0.0780119	2.63019e-06	8.20463e-06
Veillonella_parvula	group	PACS	0.373186	0.0799373	3.37808e-06	1.02322e-05
Fusobacterium_varium	group	PACS	0.277775	0.0594926	3.36882e-06	1.02322e-05
Eubacterium_sp_CAG_251	group	PACS	-0.464094	0.100799	4.5858e-06	1.36919e-05
Oscillibacter_sp_CAG_241	group	PACS	-0.416524	0.0906582	4.80015e-06	1.413e-05
Clostridium_aldenense	group	PACS	0.211676	0.0466473	6.2593e-06	1.81694e-05
Coprococcus_eutactus	group	PACS	-0.439726	0.0979861	7.8986e-06	2.26138e-05
Ruminococcus_callidus	group	PACS	-0.249446	0.0591602	2.6695e-05	7.53954e-05
Peptostreptococcus_stomatis	group	PACS	-0.187845	0.0446644	2.79762e-05	7.79604e-05
Alistipes_putredinis	group	PACS	-0.468257	0.113685	4.06982e-05	0.00011192
Klebsiella_variicola	group	PACS	0.302854	0.0748274	5.51358e-05	0.000149654
Barnesiella_intestinihominis	group	PACS	-0.313136	0.0807224	0.00011054	0.000296192
Bacteroides_thetaiotaomicron	group	PACS	0.369525	0.0993705	0.000209592	0.00055449
Holdemanella_biformis	group	PACS	-0.321169	0.0868951	0.000228921	0.000598057
Bacteroides_intestinalis	group	PACS	-0.342771	0.094075	0.000280421	0.000723556
Olsenella_scatoligenes	group	PACS	-0.346917	0.0959352	0.000311504	0.000793955
Akkermansia_muciniphila	group	PACS	-0.397097	0.11109	0.000364841	0.000915451
Streptococcus_pasteurianus	group	PACS	-0.186114	0.0520988	0.000367932	0.000915451
Collinsella_stercoris	group	PACS	-0.260094	0.0737106	0.000433693	0.00106638
Lawsonibacter_asaccharolyticus	group	PACS	-0.238057	0.0676856	0.000452698	0.00110016
Klebsiella_quasipneumoniae	group	PACS	0.265456	0.0758371	0.00048182	0.00115748
Hungatella_hathewayi	group	PACS	0.29738	0.0855329	0.000525728	0.0012486
Clostridium_sp_CAG_58	group	PACS	-0.303255	0.0874319	0.000542105	0.00127303
Enterobacter_cloacae_complex	group	PACS	-0.164566	0.0480685	0.000639008	0.00148392
Coprobacillus_cateniformis	group	PACS	-0.258468	0.0769401	0.000806005	0.00185115
Haemophilus_parainfluenzae	group	PACS	-0.215456	0.0647309	0.000899843	0.00204421
Klebsiella_pneumoniae	group	PACS	0.310107	0.093795	0.000973786	0.0021884
Escherichia_coli	group	PACS	-0.289811	0.0886195	0.0011051	0.00245709
Roseburia_sp_CAG_303	group	PACS	-0.194245	0.0599975	0.00123883	0.00272543
Bacteroides_caccae	group	PACS	-0.365953	0.113235	0.00126373	0.00275125
Streptococcus_oralis	group	PACS	-0.231968	0.0719067	0.00128963	0.00277868
Parabacteroides_goldsteinii	group	PACS	-0.232687	0.072218	0.00130741	0.00278825
Bacteroides_salyersiae	group	PACS	0.237787	0.074005	0.0013482	0.00284621
Eubacterium_callanderi	group	PACS	0.14194	0.0442569	0.00137603	0.0028759
Mogibacterium_diversum	group	PACS	-0.210917	0.0659017	0.00140819	0.00291397
Bifidobacterium_longum	group	PACS	-0.360692	0.112873	0.00143228	0.00293478
Clostridium_scindens	group	PACS	0.164551	0.052111	0.00163013	0.00330773
Blautia_producta	group	PACS	0.185849	0.0599073	0.00196551	0.00394992
Bifidobacterium_bifidum	group	PACS	-0.300819	0.0980403	0.00220124	0.00438152
Firmicutes_bacterium_CAG_94	group	PACS	0.15681	0.0525254	0.00288966	0.00569754
Cloacibacillus_porcorum	group	PACS	-0.177989	0.0600682	0.00310593	0.00606671
Lactococcus_garvieae	group	PACS	-0.16122	0.0557236	0.00388273	0.0075138
Blautia_hansenii	group	PACS	-0.276816	0.0961043	0.00404322	0.00775259
Streptococcus_vestibularis	group	PACS	0.161631	0.056825	0.00452611	0.00859962
Veillonella_infantium	group	PACS	-0.11469	0.0404294	0.00463388	0.00872506
Clostridium_clostridioforme	group	PACS	0.173825	0.0614261	0.00473554	0.00883686
Dorea_sp_CAG_317	group	PACS	-0.143377	0.0508589	0.00489539	0.00905431
Actinobaculum_sp_oral_taxon_183	group	PACS	-0.18254	0.0652264	0.00521589	0.00956246
Eubacterium_siraeum	group	PACS	-0.202848	0.0754574	0.00728291	0.0132359
Lactococcus_petauri	group	PACS	-0.148631	0.0555682	0.00758099	0.0136588
Rothia_mucilaginosa	group	PACS	0.199326	0.074875	0.00786961	0.0140577
Bilophila_wadsworthia	group	PACS	-0.203313	0.0775726	0.00888038	0.0157288
Streptococcus_anginosus_group	group	PACS	0.185813	0.0712062	0.00918074	0.016071
Clostridium_bolteae_CAG_59	group	PACS	0.162137	0.0621747	0.00922737	0.016071
Megasphaera_elsdenii	group	PACS	-0.229211	0.0883454	0.00958955	0.0165638
Bacteroides_vulgatus	group	PACS	0.288846	0.111634	0.00978705	0.0167663
Bacteroides_xylanisolvens	group	PACS	0.256819	0.100427	0.0106724	0.0181345
Actinomyces_graevenitzii	group	PACS	0.181754	0.0718616	0.0115598	0.0194839
Intestinibacter_bartlettii	group	PACS	0.224427	0.088834	0.0116536	0.0194848
Enterococcus_faecium	group	PACS	0.154348	0.061824	0.0126744	0.0210235
Eisenbergiella_tayi	group	PACS	-0.170752	0.0685877	0.0129261	0.021272
Prevotella_copri	group	PACS	-0.277489	0.113605	0.0147274	0.024047
Bifidobacterium_pseudocatenulatum	group	PACS	-0.33143	0.136091	0.0150227	0.0243392
Phascolarctobacterium_succinatutens	group	PACS	-0.141551	0.0581925	0.0151428	0.0243449
Actinomyces_odontolyticus	group	PACS	0.172927	0.0713161	0.0154652	0.0246734
Eubacterium_eligens	group	PACS	-0.265944	0.112589	0.0183325	0.0290265
Blautia_hydrogenotrophica	group	PACS	0.181531	0.077077	0.0186745	0.0293457
Phascolarctobacterium_faecium	group	PACS	-0.254406	0.109502	0.0203308	0.03171
Alistipes_indistinctus	group	PACS	-0.209544	0.0904409	0.0206771	0.0320113
Bacteroides_massiliensis	group	PACS	0.211839	0.093888	0.024233	0.0372405
Enorma_massiliensis	group	PACS	-0.163488	0.0728739	0.0250512	0.0382168
Lactococcus_lactis	group	PACS	-0.104923	0.0482993	0.0300265	0.0454749
Sellimonas_intestinalis	group	PACS	0.227973	0.106229	0.0320702	0.047879
Solobacterium_moorei	group	PACS	-0.0907958	0.0423087	0.032072	0.047879
Streptococcus_salivarius	group	PACS	-0.135854	0.0642389	0.0346516	0.051363
Weissella_cibaria	group	PACS	-0.110597	0.0528315	0.0365252	0.0537589
Eubacterium_limosum	group	PACS	0.140962	0.0676417	0.037377	0.0546279
Veillonella_atypica	group	PACS	0.140894	0.0682185	0.0391078	0.0567606
Actinomyces_sp_S6_Spd3	group	PACS	-0.120113	0.0615662	0.0512966	0.0739379
Lactobacillus_salivarius	group	PACS	0.115409	0.0594551	0.0524801	0.0751257
Lachnospira_pectinoschiza	group	PACS	-0.220443	0.116906	0.0595855	0.0847168
Bacteroides_ovatus	group	PACS	-0.198774	0.106809	0.0629877	0.0889489
Bacteroides_plebeius	group	PACS	-0.18861	0.102339	0.065578	0.0919852
Veillonella_dispar	group	PACS	-0.0656336	0.0364351	0.0718952	0.100174
Streptococcus_infantarius	group	PACS	-0.0761628	0.0425512	0.0737223	0.10204
Streptococcus_parasanguinis	group	PACS	0.134266	0.0754056	0.075234	0.103447
Paraprevotella_xylaniphila	group	PACS	0.0820344	0.0461522	0.0757447	0.103468
Clostridium_asparagiforme	group	PACS	0.110591	0.0630804	0.079828	0.108338
Parabacteroides_johnsonii	group	PACS	0.0768134	0.0452198	0.089643	0.120873
Tyzzerella_nexilis	group	PACS	0.128598	0.0777902	0.0985672	0.132055
Odoribacter_splanchnicus	group	PACS	0.146659	0.0921716	0.111841	0.148884
Collinsella_intestinalis	group	PACS	-0.118714	0.0756604	0.116904	0.154
Butyricimonas_synergistica	group	PACS	0.0965417	0.0615719	0.117158	0.154
Bacteroides_eggerthii	group	PACS	-0.126815	0.0836551	0.129802	0.169554
Bacteroides_clarus	group	PACS	0.109259	0.0739336	0.139728	0.181385
Eubacterium_dolichum_CAG_375	group	PACS	-0.0606298	0.0412343	0.141725	0.182842
Megamonas_funiformis	group	PACS	-0.14387	0.0991474	0.147023	0.187365
Streptococcus_cristatus	group	PACS	-0.0593683	0.0408749	0.146642	0.187365
Blautia_sp_CAG_257	group	PACS	0.137565	0.0983083	0.161975	0.203933
Absiella_dolichum	group	PACS	-0.06079	0.0433687	0.161265	0.203933
Eubacterium_sp_CAG_38	group	PACS	-0.139978	0.101002	0.166036	0.207793
Actinomyces_sp_oral_taxon_181	group	PACS	-0.0780671	0.0578821	0.177681	0.221043
Streptococcus_mutans	group	PACS	0.0776604	0.058682	0.185952	0.229965
Anaerotruncus_colihominis	group	PACS	-0.105285	0.0799708	0.188245	0.23143
Faecalitalea_cylindroides	group	PACS	0.08143	0.0632008	0.197845	0.241811
Fusicatenibacter_saccharivorans	group	UC	-1.671	0.105938	2.10484e-50	4.37806e-48
Dorea_longicatena	group	UC	-1.43317	0.114246	1.03966e-33	1.08124e-31
Ruminococcus_torques	group	UC	-1.78234	0.14657	6.68778e-32	4.63686e-30
Clostridium_leptum	group	UC	-1.37303	0.116467	3.41508e-30	1.77584e-28
Blautia_obeum	group	UC	-1.16072	0.106983	4.7296e-26	1.96751e-24
Gemmiger_formicilis	group	UC	-1.33181	0.132024	6.84156e-23	2.37174e-21
Ruminococcus_bromii	group	UC	-1.83662	0.209033	6.29954e-18	1.87186e-16
Coprococcus_comes	group	UC	-1.43386	0.169628	9.52106e-17	2.47548e-15
Eubacterium_hallii	group	UC	-0.784773	0.0935877	1.63383e-16	3.77597e-15
Dorea_formicigenerans	group	UC	-0.957356	0.114629	2.13498e-16	4.44076e-15
Adlercreutzia_equolifaciens	group	UC	-1.19796	0.154231	1.91914e-14	3.62893e-13
Actinomyces_naeslundii	group	UC	-0.728715	0.0966308	1.01438e-13	1.75827e-12
Agathobaculum_butyriciproducens	group	UC	-0.731066	0.0979246	1.75384e-13	2.80614e-12
Asaccharobacter_celatus	group	UC	-1.02123	0.13955	5.03344e-13	7.47825e-12
Eubacterium_rectale	group	UC	-1.16657	0.161914	1.11637e-12	1.54803e-11
Coprococcus_catus	group	UC	-0.983763	0.136889	1.26808e-12	1.56362e-11
Eubacterium_ramulus	group	UC	-0.976756	0.135935	1.27796e-12	1.56362e-11
Flavonifractor_plautii	group	UC	0.707816	0.0986369	1.36548e-12	1.57789e-11
Gemella_sanguinis	group	UC	-0.562876	0.0792641	2.29187e-12	2.50899e-11
Anaerostipes_hadrus	group	UC	-0.693968	0.0991468	4.60924e-12	4.79361e-11
Eubacterium_sp_CAG_274	group	UC	-0.888108	0.137086	1.42887e-10	1.41526e-09
Faecalibacterium_prausnitzii	group	UC	-0.593878	0.0924199	1.99513e-10	1.8863e-09
Blautia_wexlerae	group	UC	-0.462509	0.0737337	5.20173e-10	4.70417e-09
Oscillibacter_sp_CAG_241	group	UC	-0.732545	0.118146	8.12187e-10	7.03895e-09
Actinomyces_oris	group	UC	-0.53767	0.0879755	1.39417e-09	1.15995e-08
Streptococcus_salivarius	group	UC	-0.484755	0.0795955	1.58622e-09	1.26897e-08
Actinomyces_sp_ICM47	group	UC	-0.660505	0.108946	1.87199e-09	1.44213e-08
Streptococcus_sanguinis	group	UC	-0.415772	0.0690417	2.38822e-09	1.7741e-08
Alistipes_putredinis	group	UC	-0.835043	0.151544	4.52087e-08	3.24256e-07
Oscillibacter_sp_57_20	group	UC	-0.713185	0.129695	4.81074e-08	3.33545e-07
Akkermansia_muciniphila	group	UC	-0.789768	0.147177	9.92304e-08	6.65804e-07
Collinsella_aerofaciens	group	UC	-0.821193	0.154843	1.38914e-07	9.02941e-07
Coprococcus_eutactus	group	UC	-0.692703	0.131156	1.5606e-07	9.83654e-07
Collinsella_stercoris	group	UC	-0.511922	0.0970538	1.61897e-07	9.90431e-07
Roseburia_hominis	group	UC	-0.680201	0.129413	1.78648e-07	1.06168e-06
Actinobaculum_sp_oral_taxon_183	group	UC	-0.441363	0.0863728	3.83409e-07	2.21525e-06
Roseburia_faecis	group	UC	-0.798728	0.159621	6.59583e-07	3.54086e-06
Gordonibacter_pamelaeae	group	UC	-0.433256	0.0864417	6.32696e-07	3.54086e-06
Eubacterium_ventriosum	group	UC	-0.699511	0.139829	6.63911e-07	3.54086e-06
Bacteroides_fragilis	group	UC	0.779189	0.156522	7.51375e-07	3.90715e-06
Mogibacterium_diversum	group	UC	-0.429245	0.0867851	8.82931e-07	4.47926e-06
Roseburia_inulinivorans	group	UC	-0.618881	0.126061	1.06063e-06	5.25266e-06
Roseburia_intestinalis	group	UC	-0.752148	0.15417	1.23534e-06	5.97558e-06
Christensenella_minuta	group	UC	-0.397051	0.083262	2.11911e-06	1.00176e-05
Roseburia_sp_CAG_471	group	UC	-0.539615	0.113477	2.26169e-06	1.0454e-05
Lachnospira_pectinoschiza	group	UC	-0.700099	0.149422	3.16623e-06	1.41979e-05
Coprobacillus_cateniformis	group	UC	-0.487455	0.104099	3.20818e-06	1.41979e-05
Bacteroides_thetaiotaomicron	group	UC	0.593537	0.129701	5.30731e-06	2.29983e-05
Streptococcus_australis	group	UC	-0.432238	0.096203	7.81222e-06	3.31621e-05
Eubacterium_sp_CAG_38	group	UC	-0.560272	0.126771	1.09308e-05	4.54721e-05
Streptococcus_mitis	group	UC	-0.41236	0.0940956	1.29341e-05	5.27508e-05
Clostridium_disporicum	group	UC	-0.452041	0.105503	2.00059e-05	8.00236e-05
Cloacibacillus_porcorum	group	UC	-0.338949	0.0794464	2.16835e-05	8.50976e-05
Ruminococcus_lactaris	group	UC	-0.573614	0.137798	3.40571e-05	0.000131183
Streptococcus_anginosus_group	group	UC	-0.358186	0.0891046	6.24541e-05	0.00023619
Barnesiella_intestinihominis	group	UC	-0.4343	0.108994	7.23149e-05	0.000268598
Phascolarctobacterium_faecium	group	UC	-0.564601	0.143488	8.88043e-05	0.000318471
Blautia_producta	group	UC	0.305723	0.0776392	8.77482e-05	0.000318471
Odoribacter_splanchnicus	group	UC	-0.489556	0.125839	0.000106487	0.000375413
Rothia_mucilaginosa	group	UC	0.378618	0.0986178	0.000130885	0.000453734
Veillonella_parvula	group	UC	0.387654	0.101868	0.000149834	0.000510909
Firmicutes_bacterium_CAG_83	group	UC	-0.486715	0.129697	0.000184628	0.000619396
Clostridium_sp_CAG_242	group	UC	-0.413092	0.111826	0.000232234	0.000766741
Firmicutes_bacterium_CAG_94	group	UC	0.241366	0.0676553	0.000376754	0.00122445
Gemella_haemolysans	group	UC	-0.222317	0.0630007	0.000435757	0.00139442
Lactobacillus_fermentum	group	UC	0.228814	0.0649417	0.000444658	0.00140135
Desulfovibrio_piger	group	UC	-0.32194	0.0916662	0.000463736	0.00143966
Butyricimonas_virosa	group	UC	-0.397406	0.113923	0.000506359	0.00154886
Bifidobacterium_adolescentis	group	UC	-0.622568	0.179066	0.000528558	0.00159333
Bacteroides_caccae	group	UC	-0.526166	0.151719	0.000545833	0.0016219
Bacteroides_ovatus	group	UC	0.480032	0.140123	0.000637055	0.00186274
Streptococcus_thermophilus	group	UC	-0.226652	0.0662249	0.000644796	0.00186274
Actinomyces_odontolyticus	group	UC	-0.322708	0.0952149	0.000727188	0.00207199
Firmicutes_bacterium_CAG_110	group	UC	-0.351468	0.104209	0.000771791	0.00216936
Anaerotignum_lactatifermentans	group	UC	0.274249	0.0818143	0.000830985	0.0023046
Firmicutes_bacterium_CAG_95	group	UC	-0.251258	0.0753584	0.000885797	0.00242429
Turicibacter_sanguinis	group	UC	-0.355787	0.106987	0.00091343	0.00246745
Klebsiella_variicola	group	UC	0.309408	0.0942733	0.00106501	0.00284002
Alistipes_shahii	group	UC	-0.396229	0.121203	0.00111425	0.00293372
Prevotella_copri	group	UC	-0.487379	0.149977	0.00119244	0.00306391
Bacteroides_plebeius	group	UC	-0.433158	0.133299	0.00119316	0.00306391
Streptococcus_vestibularis	group	UC	-0.224823	0.0693235	0.0012201	0.00309488
Parabacteroides_merdae	group	UC	-0.42955	0.132947	0.00127245	0.00318878
Streptococcus_gordonii	group	UC	-0.268901	0.0848158	0.00156683	0.00387978
Clostridium_sp_CAG_58	group	UC	-0.373358	0.118745	0.00171267	0.00414228
Bilophila_wadsworthia	group	UC	-0.334576	0.106392	0.00170953	0.00414228
Oxalobacter_formigenes	group	UC	-0.307443	0.0996746	0.00209319	0.0050044
Eisenbergiella_tayi	group	UC	-0.277951	0.0916845	0.00249296	0.00589244
Ruminococcus_callidus	group	UC	-0.243769	0.0810003	0.0026802	0.00626383
Parabacteroides_goldsteinii	group	UC	-0.287313	0.097589	0.00331105	0.0076522
Veillonella_infantium	group	UC	0.175716	0.0601311	0.00355092	0.00811639
Klebsiella_quasipneumoniae	group	UC	0.291967	0.100225	0.00365514	0.00817493
Clostridium_citroniae	group	UC	-0.309456	0.106155	0.00363184	0.00817493
Butyricimonas_synergistica	group	UC	-0.220319	0.0757692	0.00371771	0.00822642
Holdemanella_biformis	group	UC	-0.339885	0.117673	0.00395275	0.00865445
Bacteroides_finegoldii	group	UC	-0.280587	0.097651	0.00414406	0.0089788
Ruminococcus_bicirculans	group	UC	-0.451137	0.15859	0.00453302	0.0097203
Blautia_hansenii	group	UC	0.389389	0.137048	0.0045816	0.00972421
Megasphaera_elsdenii	group	UC	-0.333234	0.118015	0.00483894	0.0101667
Streptococcus_oralis	group	UC	-0.269496	0.0957409	0.00497251	0.0103027
Catabacter_hongkongensis	group	UC	-0.220781	0.0784896	0.00500276	0.0103027
Eubacterium_siraeum	group	UC	-0.281909	0.102177	0.00589959	0.0120305
Streptococcus_sp_A12	group	UC	-0.213392	0.0776353	0.00608818	0.0122946
Alistipes_finegoldii	group	UC	-0.342722	0.125163	0.00628346	0.0125669
Intestinibacter_bartlettii	group	UC	-0.308146	0.116234	0.00814558	0.016136
Lactococcus_lactis	group	UC	-0.164544	0.0626991	0.00880907	0.0172857
Cloacibacillus_evryensis	group	UC	-0.129378	0.0497379	0.00942245	0.0183165
Eubacterium_sp_CAG_180	group	UC	-0.38522	0.151419	0.0111013	0.0213803
Lawsonibacter_asaccharolyticus	group	UC	-0.230038	0.0927099	0.0132494	0.0252832
Klebsiella_pneumoniae	group	UC	0.300125	0.123297	0.0150945	0.0285422
Eubacterium_eligens	group	UC	-0.350568	0.14667	0.0170178	0.0318893
Anaerotruncus_colihominis	group	UC	-0.24924	0.106108	0.0190151	0.0353137
Dielma_fastidiosa	group	UC	0.169372	0.0734047	0.0212304	0.0390789
Weissella_cibaria	group	UC	-0.165982	0.0725745	0.0223931	0.0408575
Parabacteroides_johnsonii	group	UC	-0.127866	0.0566139	0.0241175	0.0436211
Bifidobacterium_pseudocatenulatum	group	UC	-0.39516	0.177077	0.0258561	0.0463626
Dialister_sp_CAG_357	group	UC	0.35837	0.161945	0.027121	0.048215
Streptococcus_cristatus	group	UC	-0.119285	0.0543069	0.0282774	0.0498449
Firmicutes_bacterium_CAG_145	group	UC	-0.165051	0.0766242	0.0314673	0.0550017
Bacteroides_clarus	group	UC	-0.200882	0.0960925	0.0368154	0.0638134
Bacteroides_eggerthii	group	UC	-0.250623	0.121546	0.0394609	0.0678335
Parabacteroides_distasonis	group	UC	0.211399	0.102893	0.0401724	0.0684906
Haemophilus_parainfluenzae	group	UC	0.190793	0.0939682	0.0425704	0.071989
Escherichia_coli	group	UC	0.238089	0.118241	0.04431	0.0743265
Weissella_confusa	group	UC	-0.159554	0.0814757	0.0504627	0.08397
Actinomyces_sp_HMSC035G02	group	UC	-0.136536	0.0711717	0.0553345	0.0913458
Clostridium_asparagiforme	group	UC	-0.154944	0.080931	0.0558281	0.0914351
Intestinimonas_butyriciproducens	group	UC	-0.160564	0.0843526	0.0572543	0.0930382
Parvimonas_micra	group	UC	-0.136775	0.0742359	0.0656964	0.105929
Bacteroides_massiliensis	group	UC	-0.220917	0.121026	0.068232	0.109171
Eubacterium_sp_CAG_251	group	UC	-0.255214	0.142007	0.0725957	0.115266
Streptococcus_infantis	group	UC	-0.136084	0.0771032	0.0778655	0.122697
Alistipes_indistinctus	group	UC	-0.216392	0.123023	0.0788801	0.123361
Clostridium_sp_CAG_299	group	UC	-0.143148	0.0825909	0.0833544	0.129386
Faecalitalea_cylindroides	group	UC	-0.135208	0.0784436	0.0850715	0.131073
Enterococcus_faecium	group	UC	0.130174	0.0775278	0.0934403	0.142909
Eggerthella_lenta	group	UC	-0.175681	0.106191	0.0983516	0.147897
Tyzzerella_nexilis	group	UC	0.168439	0.10196	0.0988349	0.147897
Veillonella_dispar	group	UC	0.0865601	0.0523911	0.0987987	0.147897
Faecalicoccus_pleomorphus	group	UC	0.0959777	0.0583542	0.100326	0.149056
Bacteroides_intestinalis	group	UC	-0.210778	0.129118	0.10289	0.151781
Parasutterella_excrementihominis	group	UC	-0.213697	0.134072	0.111264	0.162978
Bifidobacterium_dentium	group	UC	0.134948	0.0857948	0.116044	0.168791
Eubacterium_callanderi	group	UC	-0.0671929	0.0428421	0.117097	0.169139
Phascolarctobacterium_succinatutens	group	UC	-0.1247	0.0805099	0.121715	0.174598
Bacteroides_cellulosilyticus	group	UC	-0.18031	0.118809	0.129408	0.184362
Clostridium_clostridioforme	group	UC	-0.111891	0.0746155	0.134029	0.189647
Bacteroides_uniformis	group	UC	0.197446	0.132147	0.135445	0.190356
Eisenbergiella_massiliensis	group	UC	0.124755	0.0846075	0.140647	0.196339
Solobacterium_moorei	group	UC	0.0875657	0.0602912	0.146698	0.203422
Streptococcus_parasanguinis	group	UC	-0.143946	0.100948	0.154188	0.210994
Scardovia_wiggsiae	group	UC	0.0715612	0.0501153	0.153613	0.210994
Enorma_massiliensis	group	UC	0.146772	0.103262	0.155511	0.211413
Roseburia_sp_CAG_303	group	UC	-0.113316	0.0831401	0.173194	0.233925
Streptococcus_infantarius	group	UC	-0.0758608	0.0565534	0.180084	0.240112
Absiella_dolichum	group	UC	0.0828908	0.0617275	0.179614	0.240112
Blautia_hydrogenotrophica	group	UC	-0.124584	0.0938304	0.184552	0.244502
Clostridium_scindens	group	UC	0.08696	0.0656931	0.185884	0.244708
Ruminococcus_torques	group	Health	0.506399	0.0396379	3.6128e-36	7.76751e-34
Fusicatenibacter_saccharivorans	group	Health	0.417039	0.032879	1.08138e-35	1.16249e-33
Anaerostipes_hadrus	group	Health	0.38857	0.0341815	3.52814e-29	2.5285e-27
Eubacterium_hallii	group	Health	0.385842	0.0344965	2.52973e-28	1.35973e-26
Dorea_longicatena	group	Health	0.356096	0.0329949	1.5775e-26	6.78324e-25
Blautia_obeum	group	Health	0.402478	0.0377422	5.93841e-26	2.12793e-24
Coprococcus_comes	group	Health	0.426246	0.0412455	1.66222e-24	5.10538e-23
Faecalibacterium_prausnitzii	group	Health	0.293534	0.0287739	6.21063e-24	1.66911e-22
Gemmiger_formicilis	group	Health	0.340702	0.0342431	7.23163e-23	1.72756e-21
Roseburia_faecis	group	Health	0.389406	0.0402929	1.0891e-21	2.34157e-20
Eubacterium_ventriosum	group	Health	0.321306	0.0334572	1.92606e-21	3.76457e-20
Dorea_formicigenerans	group	Health	0.277983	0.0293359	6.29449e-21	1.12776e-19
Clostridium_leptum	group	Health	0.271113	0.0290545	2.36813e-20	3.91652e-19
Streptococcus_australis	group	Health	0.23326	0.0253334	7.23617e-20	1.11127e-18
Adlercreutzia_equolifaciens	group	Health	0.323379	0.0364795	1.49614e-18	2.14446e-17
Asaccharobacter_celatus	group	Health	0.32211	0.0365008	2.11475e-18	2.84169e-17
Roseburia_hominis	group	Health	0.280331	0.0322969	7.33323e-18	9.27438e-17
Gemella_sanguinis	group	Health	0.163384	0.0189019	9.96333e-18	1.19006e-16
Roseburia_intestinalis	group	Health	0.315275	0.0366237	1.3429e-17	1.4288e-16
Eubacterium_ramulus	group	Health	0.283681	0.0329711	1.39557e-17	1.4288e-16
Actinomyces_naeslundii	group	Health	0.192086	0.0222979	1.27576e-17	1.4288e-16
Streptococcus_sanguinis	group	Health	0.144229	0.016823	1.80621e-17	1.76516e-16
Eubacterium_rectale	group	Health	0.361097	0.0432948	1.25327e-16	1.12272e-15
Agathobaculum_butyriciproducens	group	Health	0.229167	0.0274604	1.20323e-16	1.12272e-15
Ruminococcus_lactaris	group	Health	0.279072	0.0353058	4.1245e-15	3.54707e-14
Ruminococcus_bromii	group	Health	0.373065	0.0487137	2.74713e-14	2.23872e-13
Coprococcus_catus	group	Health	0.256113	0.0334557	2.81142e-14	2.23872e-13
Eubacterium_sp_CAG_274	group	Health	0.241748	0.0320683	6.77706e-14	5.20381e-13
Actinobaculum_sp_oral_taxon_183	group	Health	0.14866	0.0197663	7.73325e-14	5.73328e-13
Bifidobacterium_adolescentis	group	Health	0.320926	0.0431603	1.45614e-13	1.0099e-12
Roseburia_sp_CAG_471	group	Health	0.191091	0.0256941	1.44017e-13	1.0099e-12
Roseburia_inulinivorans	group	Health	0.236053	0.0333388	1.89732e-12	1.27476e-11
Turicibacter_sanguinis	group	Health	0.163994	0.023223	2.16516e-12	1.41063e-11
Coprococcus_eutactus	group	Health	0.194327	0.0277442	3.24122e-12	2.0496e-11
Blautia_wexlerae	group	Health	0.153509	0.0220982	4.84066e-12	2.97355e-11
Streptococcus_infantis	group	Health	0.126948	0.0183435	5.79942e-12	3.46354e-11
Gordonibacter_pamelaeae	group	Health	0.162343	0.0237488	1.03873e-11	6.03587e-11
Streptococcus_mitis	group	Health	0.151082	0.0228732	4.90752e-11	2.77662e-10
Ruminococcus_bicirculans	group	Health	0.227289	0.0367264	7.15154e-10	3.94251e-09
Bacteroides_thetaiotaomicron	group	Health	-0.204247	0.0335192	1.29049e-09	6.9364e-09
Streptococcus_salivarius	group	Health	0.131194	0.0224129	5.49539e-09	2.88173e-08
Actinomyces_oris	group	Health	0.121697	0.0211765	1.02907e-08	5.26786e-08
Firmicutes_bacterium_CAG_83	group	Health	0.188076	0.032863	1.18157e-08	5.90786e-08
Christensenella_minuta	group	Health	0.117386	0.0205645	1.28813e-08	6.29427e-08
Eubacterium_eligens	group	Health	0.19971	0.035472	2.01903e-08	9.6465e-08
Oscillibacter_sp_57_20	group	Health	0.167675	0.0310934	7.64761e-08	3.57442e-07
Erysipelatoclostridium_ramosum	group	Health	-0.179583	0.0334096	8.41595e-08	3.84985e-07
Veillonella_parvula	group	Health	-0.14179	0.0267135	1.21509e-07	5.44258e-07
Clostridium_disporicum	group	Health	0.125798	0.0237761	1.3313e-07	5.8414e-07
Clostridium_bolteae	group	Health	-0.146776	0.0279496	1.64652e-07	7.08004e-07
Fusobacterium_varium	group	Health	-0.102249	0.0203545	5.4639e-07	2.30341e-06
Klebsiella_variicola	group	Health	-0.12713	0.0256629	7.80091e-07	3.22538e-06
Flavonifractor_plautii	group	Health	-0.133329	0.0271115	9.36615e-07	3.72911e-06
Anaerotignum_lactatifermentans	group	Health	-0.123531	0.0251147	9.32439e-07	3.72911e-06
Eubacterium_sp_CAG_251	group	Health	0.146155	0.0300755	1.25486e-06	4.86579e-06
Actinomyces_sp_ICM47	group	Health	0.128967	0.0265495	1.26737e-06	4.86579e-06
Streptococcus_sp_A12	group	Health	0.0926972	0.0194859	2.08427e-06	7.8617e-06
Mogibacterium_diversum	group	Health	0.102793	0.0217531	2.4337e-06	9.02149e-06
Clostridium_aldenense	group	Health	-0.0863135	0.0182948	2.52448e-06	9.19936e-06
Lactobacillus_fermentum	group	Health	-0.0929733	0.0198634	3.02497e-06	1.08395e-05
Lachnospira_pectinoschiza	group	Health	0.162942	0.0349723	3.35453e-06	1.18233e-05
Klebsiella_pneumoniae	group	Health	-0.139268	0.0305646	5.47091e-06	1.89717e-05
Bifidobacterium_dentium	group	Health	-0.122674	0.0271407	6.49737e-06	2.21736e-05
Gemella_haemolysans	group	Health	0.0752594	0.0166828	6.76774e-06	2.27354e-05
Bifidobacterium_longum	group	Health	0.161042	0.0359122	7.6707e-06	2.53667e-05
Bacteroides_fragilis	group	Health	-0.171771	0.0383324	7.78697e-06	2.53667e-05
Clostridium_sp_CAG_242	group	Health	0.130021	0.0291185	8.38125e-06	2.6895e-05
Actinomyces_odontolyticus	group	Health	0.111435	0.0249759	8.52067e-06	2.69404e-05
Oscillibacter_sp_CAG_241	group	Health	0.126899	0.0284977	8.87094e-06	2.76413e-05
Collinsella_aerofaciens	group	Health	0.175453	0.0404368	1.49317e-05	4.57121e-05
Bacteroides_xylanisolvens	group	Health	-0.147841	0.0340922	1.50956e-05	4.57121e-05
Anaeromassilibacillus_sp_An250	group	Health	0.103366	0.0242409	2.08738e-05	6.23315e-05
Catabacter_hongkongensis	group	Health	0.0915354	0.0216792	2.51195e-05	7.39822e-05
Parabacteroides_distasonis	group	Health	-0.117753	0.0281117	2.90991e-05	8.45447e-05
Klebsiella_quasipneumoniae	group	Health	-0.100913	0.0244924	3.91895e-05	0.000112343
Clostridium_clostridioforme	group	Health	-0.0835487	0.0205545	4.96895e-05	0.000140569
Alistipes_putredinis	group	Health	0.167437	0.0419107	6.66863e-05	0.000186202
Bacteroides_stercoris	group	Health	-0.147298	0.0372976	8.07358e-05	0.000222541
Eggerthella_lenta	group	Health	0.108124	0.0274122	8.23862e-05	0.000224216
Coprobacillus_cateniformis	group	Health	0.0954599	0.0242346	8.4239e-05	0.000226392
Blautia_coccoides	group	Health	-0.0892552	0.0231448	0.000118213	0.000313776
Streptococcus_oralis	group	Health	0.0880123	0.0228491	0.00012039	0.000315657
Enterococcus_avium	group	Health	-0.0682489	0.0179617	0.000148613	0.000384962
Bacteroides_massiliensis	group	Health	-0.113851	0.0302575	0.00017223	0.000440828
Hungatella_hathewayi	group	Health	-0.101839	0.0274063	0.000207264	0.000524255
Collinsella_stercoris	group	Health	0.088452	0.0238722	0.000216142	0.000540355
Bacteroides_salyersiae	group	Health	-0.0953526	0.025839	0.000229188	0.000566384
Sutterella_parvirubra	group	Health	-0.0566744	0.0154925	0.000259687	0.000634462
Dialister_sp_CAG_357	group	Health	0.134671	0.0368453	0.000262864	0.000635008
Lactobacillus_salivarius	group	Health	-0.0771526	0.0212388	0.000286653	0.000684782
Akkermansia_muciniphila	group	Health	0.128832	0.035726	0.000317399	0.000749898
Bifidobacterium_pseudocatenulatum	group	Health	0.1538	0.0427259	0.000325268	0.000760137
Bacteroides_vulgatus	group	Health	-0.127097	0.0356854	0.000376029	0.000869316
Firmicutes_bacterium_CAG_110	group	Health	0.0806919	0.0232947	0.000541949	0.00123956
Ruminococcus_callidus	group	Health	0.0606995	0.0178908	0.000703483	0.00159209
Eubacterium_sp_CAG_38	group	Health	0.103383	0.030723	0.000777847	0.00174205
Ruthenibacterium_lactatiformans	group	Health	0.0909423	0.0270953	0.000802425	0.00177857
Clostridium_spiroforme	group	Health	0.077052	0.0231518	0.00088802	0.00194821
Holdemanella_biformis	group	Health	0.0930014	0.0284729	0.00110545	0.00240072
Dielma_fastidiosa	group	Health	-0.0602506	0.0184638	0.00111773	0.00240313
Eisenbergiella_massiliensis	group	Health	-0.0807176	0.0255802	0.00162293	0.00345475
Intestinibacter_bartlettii	group	Health	0.09417	0.0305293	0.00206243	0.00434729
Ruminococcus_gnavus	group	Health	-0.107024	0.0350206	0.00226849	0.0047352
Firmicutes_bacterium_CAG_95	group	Health	0.0510371	0.0173437	0.00328607	0.00679333
Enorma_massiliensis	group	Health	0.0699	0.0240871	0.00374325	0.00754356
Streptococcus_gordonii	group	Health	0.0666968	0.0229906	0.00375424	0.00754356
Bacteroides_sp_OM05_12	group	Health	-0.051713	0.0178004	0.00370546	0.00754356
Scardovia_wiggsiae	group	Health	-0.0377015	0.0135874	0.00556896	0.0110864
Lawsonibacter_asaccharolyticus	group	Health	0.0653725	0.0237539	0.00596804	0.0117718
Veillonella_atypica	group	Health	-0.0657354	0.0241002	0.00642814	0.0125162
Eubacterium_sulci	group	Health	0.0635792	0.0233245	0.00646183	0.0125162
Acidaminococcus_intestini	group	Health	-0.0813845	0.0309156	0.00853286	0.01638
Streptococcus_infantarius	group	Health	0.033041	0.0125832	0.00870137	0.0165557
Lactococcus_lactis	group	Health	0.0458804	0.0175863	0.00914266	0.0172427
Enterobacter_cloacae_complex	group	Health	0.0429304	0.0169271	0.0112716	0.0210729
Solobacterium_moorei	group	Health	-0.0382889	0.0152657	0.0122036	0.0226188
Bifidobacterium_bifidum	group	Health	0.0894533	0.0357182	0.0123335	0.0226642
Butyricimonas_virosa	group	Health	-0.0713443	0.0285729	0.0125966	0.0229514
Eubacterium_siraeum	group	Health	0.0683244	0.0275842	0.0133223	0.0240698
Firmicutes_bacterium_CAG_94	group	Health	-0.042285	0.017224	0.0141613	0.0253723
Parabacteroides_gordonii	group	Health	-0.0381691	0.0165751	0.0213783	0.0379863
Streptococcus_cristatus	group	Health	0.0337183	0.0149061	0.0237868	0.0419194
Clostridium_bolteae_CAG_59	group	Health	-0.045441	0.0202007	0.0245755	0.0428436
Weissella_cibaria	group	Health	0.0373056	0.0165996	0.0247098	0.0428436
Bacteroides_ovatus	group	Health	-0.0792308	0.035748	0.026763	0.0460324
Clostridium_symbiosum	group	Health	-0.0625096	0.029089	0.0317451	0.0541682
Blautia_producta	group	Health	-0.0450511	0.021024	0.0322296	0.054562
Clostridium_sp_CAG_299	group	Health	-0.0501172	0.0236009	0.0338151	0.0567989
Blautia_sp_CAG_257	group	Health	-0.0669063	0.0315899	0.0342838	0.0571397
Weissella_confusa	group	Health	0.0404791	0.0192842	0.0359172	0.0594015
Allisonella_histaminiformans	group	Health	0.0357732	0.0170874	0.0364085	0.0597544
Bacteroides_dorei	group	Health	-0.0780337	0.038496	0.0427705	0.069664
Paraprevotella_xylaniphila	group	Health	-0.0388423	0.0198491	0.0504812	0.0816049
Parabacteroides_merdae	group	Health	0.0677457	0.0351067	0.0537653	0.0862652
Clostridium_asparagiforme	group	Health	-0.0425446	0.0224063	0.057718	0.0912602
Turicimonas_muris	group	Health	0.0371395	0.0195604	0.0577274	0.0912602
Lactococcus_petauri	group	Health	0.0367582	0.0194003	0.0582537	0.0914201
Escherichia_coli	group	Health	-0.0546084	0.0290025	0.059841	0.0932306
Enterococcus_faecalis	group	Health	-0.0465097	0.025963	0.0733628	0.113475
Barnesiella_intestinihominis	group	Health	0.0521665	0.0293003	0.0751398	0.115393
Blautia_hydrogenotrophica	group	Health	0.0432894	0.0245627	0.0781335	0.11914
Olsenella_scatoligenes	group	Health	0.0543872	0.0312526	0.0819482	0.124077
Clostridium_scindens	group	Health	-0.0296698	0.0171779	0.0842635	0.12669
Clostridium_citroniae	group	Health	-0.0442311	0.0260732	0.0899407	0.134286
Fusobacterium_mortiferum	group	Health	-0.0326518	0.0196619	0.0969164	0.143704
Eubacterium_sp_CAG_180	group	Health	0.0618768	0.0376313	0.100252	0.146402
Bacteroides_cellulosilyticus	group	Health	-0.0502491	0.0305482	0.100123	0.146402
Lactococcus_garvieae	group	Health	0.0292241	0.0178007	0.100779	0.146402
Butyricimonas_synergistica	group	Health	-0.031954	0.0197974	0.106653	0.153895
Bacteroides_uniformis	group	Health	-0.0505991	0.0331966	0.127589	0.182878
Actinomyces_sp_oral_taxon_181	group	Health	-0.0291305	0.0192438	0.130224	0.185418
Eisenbergiella_tayi	group	Health	0.0331863	0.0221153	0.133594	0.188966
Bacteroides_finegoldii	group	Health	-0.0372225	0.0249866	0.136439	0.191728
Phascolarctobacterium_faecium	group	Health	0.0485586	0.0347092	0.161943	0.226089
Alistipes_shahii	group	Health	-0.0434869	0.0314434	0.166791	0.231356
Bacteroides_clarus	group	Health	0.0301269	0.0224879	0.180476	0.247149
Actinomyces_sp_HMSC035G02	group	Health	0.0250267	0.0186396	0.179512	0.247149

## Sheet: Extended Data Figure 1a
Phenotype	# of subjects	Age (mean, IQR)	Female (%)
Healthy	893	52.7 (43-63)	49.4
CA	168	66.2 (62-71)	48.4
CD	200	51.1 (39-59)	48.4
CRC	174	68.9 (62-76)	46.4
CVD	143	53.7 (41-59)	48.9
IBS-D	145	51.3 (42-58)	48.3
Obesity	148	51.6 (41-60)	46.9
PACS	302	54.3 (40-56)	48.2
UC	147	52.5 (43-58)	50.7
Total	2320	54.9 (40-64)	48.7

## Sheet: Extended Data Figure 1b
sample	shannon_diversity
A10A_1	2.66712
A21A_1	2.2185
A51A_1	3.1004
A60A_1	3.00161
ANS1024_1	2.04723
ANS1037_1	3.20501
ANS1038_1	3.30809
ANS1101_1	2.70443
ANS1112_1	3.4866
ANS1114_1	3.11676
ANS1115_1	2.95561
ANS1119_1	3.24674
ANS1133_1	2.82111
ANS1135_1	2.68006
ANS1170_1	3.30131
ANS1178_1	1.94004
ANS1186_1	2.95358
ANS1189_1	3.11136
ANS1190_1	3.16418
ANS1205_1	2.99372
ANS1217_1	3.17698
ANS1218_1	3.12702
ANS1222_1	3.08515
ANS1454_1	2.86507
ANS1456_1	2.64582
ANS1475_1	2.30431
ANS16_1	2.90342
ANS19_1	2.57709
ANS23_1	3.07665
ANS27_1	3.31225
ANS3_1	3.2398
ANS30_1	3.24892
ANS31_1	2.9835
ANS46_1	3.42754
ANS49_1	3.04681
ANS52_1	3.24823
ANS7_1	2.93351
ANS71_1	3.12843
ANS78_1	2.96885
ANS85_1	2.19861
ANS97_1	2.97659
B066	3.23823
B082	3.16404
B093	2.60107
B099	1.81867
B102	2.83851
B110	3.05049
B111	2.0631
B113	3.05439
B118	1.79373
B119	3.35144
B129	3.05945
B130	2.77199
B160	3.07977
B169	2.90721
B177	2.8444
B179	3.54039
B182	3.22581
B183	3.11867
BX3054_S15	3.19668
BX3055_S18	3.14753
BX3059_S21	3.13339
BX3060_S1	2.89801
BX3061_S4	2.84984
BX3062_S7	2.96359
BX3063_S10	2.90897
BX3064_S13	3.43011
BX3066_S16	3.27619
BX3067_S19	3.14568
BX3068_S22	3.08133
BX3069_S2	3.08835
BX3070_S5	3.08734
BX3073_S8	2.54385
BX3074_S11	3.17597
BX3075_S14	3.052
BX3084_S17	3.05333
BX3085_S20	3.23476
BX3088_S3	2.81432
BX3089_S6	2.30399
BX3091_S9	2.8056
BX3094_S12	2.95273
BX6002	2.71505
BX6008	2.94711
BX6010	2.94065
BX6012	2.9377
BX6013	2.39705
BX6014	3.07469
BX6021	2.10831
BX6022	3.33972
BX6023	2.321
BX6025	2.18777
BX6026	2.77386
BX6027	3.1212
BX6028	3.40437
BX6029	3.35294
BX6036	3.01471
BX6039	3.30341
BX6043	2.61383
BX6045	3.3782
BX6047	2.50681
BX6055	3.14532
BX6057	2.74341
CD001_S49	2.05872
CD002_S50	2.39767
CD003_S51	3.20795
CD005_S7	1.83407
CD007_S19	3.07353
CD008_S25	1.27711
CD009_S31	1.80601
CD010_S37	2.25218
CD011_S43	2.33704
CD012_S2	2.88812
CD013_S8	1.94525
CD015_S20	2.68452
CD016_S26	0.464374
CD017_S32	2.71119
CD018_S38	1.28547
CD019_S44	2.41399
CD020_S3	2.553
CD021_S9	2.79166
CD023_S21	3.05807
CD024_S27	1.82987
CD025_S33	1.19146
CD026_S39	2.08185
CD027_S45	2.24799
CD028_S4	2.2433
CD031_S22	2.67102
CD032_S28	3.01925
CD033_S34	2.8959
CD034_S40	2.59808
CD035_S46	3.14267
CD036_S5	2.97902
CD038_S17	3.19081
CD039_S23	2.35326
CD040_S29	2.88276
CD041_S35	0.834625
CD042_S41	3.1317
CD043_S47	3.01463
CD044_S6	2.3467
CD046_S18	3.17179
CD047_S24	2.40705
CD048_S30	0.926309
CD049_S36	2.52075
CD050_S42	2.52873
CD051_S48	0.521238
CD052_S52	3.35082
CD053_S64	3.10723
CD054_S76	2.79455
CD055_S88	2.02525
CD060_S53	3.07269
CD061_S65	2.79513
CD062_S77	2.89872
CD063_S89	3.16165
CD068_S54	2.89089
CD069_S66	1.95657
CD070_S78	2.42715
CD071_S90	3.15204
CD076_S55	1.88696
CD077_S67	2.78536
CD078_S79	2.87472
CD079_S91	2.88808
CD084_S56	3.26446
CD085_S68	2.71943
CD086_S80	3.16115
CD087_S92	2.46387
CD092_S57	2.78233
CD093_S69	2.76517
CD094_S81	2.1771
CD095_S93	2.67897
CD100_S58	2.83688
CD101_S70	3.56054
CD102_S82	3.07461
CD103_S94	2.71934
CD108_S59	1.99958
CD109_S71	1.09295
CD110_S83	2.2397
CD116_S60	3.32545
CD118_S84	2.70785
CD119_S96	2.55087
CD124_S61	3.00671
CD125_S73	3.03503
CD126_S85	3.39838
CD127_S97	2.78762
CD132_S62	2.60117
CD133_S74	2.80512
CD134_S86	2.95176
CD135_S98	2.91348
CD140_S63	2.29123
CD141_S75	2.85228
CD142_S87	2.47275
CD143_S99	2.87515
CD152_S164	1.73097
CD153_S168	3.34473
CD154_S172	3.32508
CD155_S176	3.27828
CD159_S161	1.91104
CD161_S169	3.01289
CD162_S173	2.66734
CD163_S177	1.44879
CD167_S162	1.31482
CD168_S166	2.03976
CD169_S170	2.99771
CD170_S174	2.92978
CD171_S178	2.53901
CD175_S163	2.91801
CD180_S180	2.85174
CD181_S181	2.31676
CD182_S182	2.26008
CD183_S183	2.58927
CD184_S184	3.33831
CL31	2.35185
CL32	2.17675
CL33	2.81491
CL34	2.09966
CL345	2.47245
CL349	2.54895
CL35	3.01082
CL353	3.35729
CL357	2.17395
CL358	3.7027
CL36	2.46935
CL361	2.85355
CL367	3.15167
CL37	2.92321
CL370	2.90416
CL371	2.75189
CL373	3.23746
CL376	2.18008
CL377	3.23166
CL38	3.2213
CL382	3.10551
CL386	3.17287
CL389	2.76913
CL39	3.36061
CL390	2.99077
CL392	3.09495
CL395	2.89804
CL396	3.1731
CL397	2.52109
CL399	2.85721
CL40	2.50558
CL400	3.15659
CL404	3.65044
CL405	3.07551
CL41	1.65072
CL412	3.26192
CL413	3.15843
CL415	3.55515
CL417	3.36101
CL419	3.18947
CL42	2.89473
CL422	3.17847
CL43	1.88354
CL44	2.95617
CL45	2.1954
CL46	3.06653
CL47	2.51386
CL48	3.23791
CL49	2.75918
CL50	3.1839
CL51	2.68394
CL52	3.13012
CL53	2.57868
CL54	3.3527
CL55	1.97617
CL56	3.17709
CL57	3.15498
CL58	2.30952
CL59	2.8626
CL60	2.10901
CL61	2.5682
CL62	2.95398
CL63	2.15797
CL64	2.14584
CL65	2.21023
CL66	2.51828
CL67	3.30857
CL68	3.08265
CL69	3.05423
CL70	2.89659
CL71	2.88338
CL72	3.06029
CL73	3.12442
CL74	2.75586
CL75	3.22635
CL76	3.26762
CL77	2.71422
CL78	3.24816
FDM001W0	2.90184
FDM002W0	2.81015
FDM003W0	2.97034
FDM004W0	2.61632
FDM005W0	3.45756
FDM006W0	3.40005
FDM007W0	2.92189
FDM008W0	2.52915
FDM009W0	1.75556
FDM010W0	3.49292
FDM011W0	2.98846
FDM012W0	2.67762
FDM013W0	3.07555
FDM014W0	2.61891
FDM015W0	2.56093
FDM016W0	3.03716
FDM017W0	3.32064
FDM018W0	3.46828
FDM019W0	3.11566
FDM020W0	3.06623
FDM021W0	2.61722
FDM022W0	2.84396
FDM023W0	3.19548
FDM024W0	1.74742
FDM025W0	2.56124
FDM026W0	2.75714
FDM027W0	3.13217
FDM028W0	3.22727
FDM029W0	3.23425
FDM030W0	3.59628
FDM031W0	3.32592
FDM033W0	3.07839
FDM034W0	2.89055
FDM035W0	2.36201
FDM036W0	2.18066
FDM037W0	2.88783
FDM038W0	2.97397
FDM040W0	2.18783
FDM041W0	3.30189
FDM042W0	2.62185
FDM043W0	3.34303
FDM044W0	2.45364
FDM045W0	2.69696
FDM046W0	2.79758
FDM047W0	2.74268
FDM048W0	3.30229
FDM049W0	3.22175
FDM050W0	2.98383
FDM051W0	3.10166
FDM054W0	3.13464
FDM055W0	3.059
FDM056W0	3.34929
FDM057W0	2.94606
FDM058W0	3.4698
FDM059W0	3.03641
FDM060W0	3.23072
FDM061W0	2.69018
HC_NP1	2.92257
HC_NP10	3.10373
HC_NP11	3.39948
HC_NP12	2.71505
HC_NP13	2.94711
HC_NP14	2.54033
HC_NP15	2.9377
HC_NP16	2.10831
HC_NP17	3.1212
HC_NP18	3.35294
HC_NP19	3.30341
HC_NP2	2.79324
HC_NP20	2.61383
HC_NP21	3.3782
HC_NP22	3.14532
HC_NP23	3.39415
HC_NP24	3.0941
HC_NP25	3.09819
HC_NP26	2.94962
HC_NP27	2.44889
HC_NP28	3.36047
HC_NP29	2.56637
HC_NP3	2.04915
HC_NP30	2.30459
HC_NP31	2.67604
HC_NP32	3.41022
HC_NP33	2.83074
HC_NP34	2.92412
HC_NP35	2.51669
HC_NP36	2.81964
HC_NP37	3.27551
HC_NP38	3.34461
HC_NP39	3.24836
HC_NP4	3.28417
HC_NP40	2.8248
HC_NP41	2.91722
HC_NP42	2.26885
HC_NP43	3.08954
HC_NP44	3.25783
HC_NP45	2.44888
HC_NP46	2.95734
HC_NP47	2.57989
HC_NP48	3.14217
HC_NP49	2.80674
HC_NP5	2.40006
HC_NP50	3.40706
HC_NP51	3.10759
HC_NP52	3.0403
HC_NP53	2.77358
HC_NP54	2.77276
HC_NP55	2.87
HC_NP56	3.04939
HC_NP57	2.93871
HC_NP58	2.91605
HC_NP59	3.19475
HC_NP6	2.87429
HC_NP60	2.60215
HC_NP7	3.36217
HC_NP8	3.10242
HC_NP9	3.36802
HC1	3.04346
HC10	3.10109
HC100	3.04437
HC101	3.17104
HC102	3.39923
HC103	3.09907
HC104	3.20836
HC105	3.12425
HC106	2.88187
HC107	2.61103
HC108	2.00301
HC109	2.96467
HC11	2.78828
HC110	2.91117
HC111	2.93239
HC112	2.74589
HC113	2.32907
HC114	3.06586
HC115	3.01487
HC116	2.68745
HC117	2.82457
HC118	2.92257
HC119	2.79324
HC12	2.04915
HC120	3.28417
HC121	2.40006
HC122	2.87429
HC123	3.36217
HC124	3.10242
HC125	3.36802
HC126	3.10373
HC127	3.39948
HC128	2.71505
HC129	2.94711
HC13	2.54033
HC130	2.9377
HC131	2.10831
HC132	3.1212
HC133	3.35294
HC134	3.30341
HC135	2.61383
HC136	3.3782
HC137	3.14532
HC138	3.39415
HC139	3.0941
HC14	3.09819
HC140	2.94962
HC141	2.44889
HC142	3.36047
HC143	2.56637
HC144	2.30459
HC145	2.67604
HC146	3.41022
HC147	2.83074
HC148	2.92412
HC149	2.51669
HC15	2.81964
HC150	3.27551
HC151	3.34461
HC152	3.24836
HC153	2.8248
HC154	2.91722
HC155	2.26885
HC156	3.08954
HC157	3.25783
HC158	3.04346
HC159	3.10109
HC16	2.44888
HC160	3.04437
HC161	3.17104
HC162	3.39923
HC163	3.09907
HC164	3.20836
HC165	3.12425
HC166	2.88187
HC167	2.61103
HC168	2.00301
HC169	2.96467
HC17	2.95734
HC170	2.78828
HC171	2.91117
HC172	2.93239
HC173	2.74589
HC174	2.32907
HC175	3.06586
HC176	3.01487
HC177	2.68745
HC178	2.82457
HC179	2.92257
HC18	2.57989
HC180	2.79324
HC181	2.04915
HC182	3.28417
HC183	2.40006
HC184	2.87429
HC185	3.36217
HC186	3.10242
HC187	3.36802
HC188	3.10373
HC189	3.39948
HC19	3.14217
HC190	2.71505
HC191	2.94711
HC192	2.54033
HC193	2.9377
HC194	2.10831
HC195	3.1212
HC196	3.35294
HC197	3.30341
HC198	2.61383
HC199	3.3782
HC2	2.80674
HC20	3.40706
HC200	3.14532
HC201	3.39415
HC202	3.0941
HC203	3.09819
HC204	2.94962
HC205	2.44889
HC206	3.36047
HC207	2.56637
HC208	2.30459
HC209	2.67604
HC21	3.10759
HC210	3.41022
HC211	2.83074
HC212	2.92412
HC213	2.51669
HC214	2.81964
HC215	3.27551
HC216	3.34461
HC217	3.24836
HC218	2.8248
HC219	2.91722
HC22	3.0403
HC220	2.26885
HC221	3.08954
HC222	3.25783
HC223	2.44888
HC224	2.95734
HC225	2.57989
HC226	3.14217
HC227	2.80674
HC228	3.40706
HC229	3.10759
HC23	2.77358
HC230	3.0403
HC231	2.77358
HC232	2.77276
HC233	2.87
HC234	3.04939
HC235	2.93871
HC236	2.91605
HC237	3.19475
HC238	2.60215
HC239	2.06125
HC24	2.77276
HC240	2.49548
HC241	3.48447
HC242	2.76922
HC243	2.87708
HC244	2.7975
HC245	3.08447
HC246	2.83734
HC247	3.27219
HC248	1.80542
HC249	2.35862
HC25	2.87
HC250	3.00483
HC251	2.36038
HC252	2.73271
HC253	2.61535
HC254	3.21134
HC255	2.95175
HC256	2.82632
HC257	2.85625
HC258	3.40116
HC259	2.37968
HC26	3.04939
HC260	2.70674
HC261	2.62898
HC262	3.57427
HC263	2.65757
HC264	2.88685
HC265	2.88579
HC266	3.04062
HC267	2.20505
HC268	3.32969
HC269	3.21966
HC27	2.93871
HC270	3.13354
HC271	3.21498
HC272	3.02451
HC273	3.10206
HC274	2.55236
HC275	2.9291
HC276	2.7254
HC277	2.71862
HC278	3.17792
HC279	2.79099
HC28	2.91605
HC280	3.31468
HC281	1.72386
HC282	3.13612
HC283	3.27683
HC284	3.40966
HC285	2.96436
HC286	2.82461
HC287	1.69227
HC288	2.88711
HC289	2.23411
HC29	3.19475
HC290	2.82265
HC291	2.98925
HC292	2.96862
HC293	2.6191
HC294	3.11465
HC295	3.59521
HC296	3.04346
HC297	3.10109
HC298	3.04437
HC299	3.17104
HC3	2.60215
HC30	2.06125
HC300	3.39923
HC301	3.09907
HC302	3.20836
HC303	3.12425
HC304	2.88187
HC305	2.61103
HC306	2.00301
HC307	2.96467
HC308	2.78828
HC309	2.91117
HC31	2.49548
HC310	2.93239
HC311	2.74589
HC312	2.32907
HC313	3.06586
HC314	3.01487
HC315	2.68745
HC316	2.82457
HC317	2.92257
HC318	2.79324
HC319	2.04915
HC32	3.48447
HC320	3.28417
HC321	2.40006
HC322	2.87429
HC323	3.36217
HC324	3.10242
HC325	3.36802
HC326	3.10373
HC327	3.39948
HC328	2.71505
HC329	2.94711
HC33	2.76922
HC330	2.54033
HC331	2.9377
HC332	2.10831
HC333	3.1212
HC334	3.35294
HC335	3.30341
HC336	2.61383
HC337	3.3782
HC338	3.14532
HC339	3.39415
HC34	2.87708
HC340	3.0941
HC341	3.09819
HC342	2.94962
HC343	2.44889
HC344	3.36047
HC345	2.56637
HC346	2.30459
HC347	2.67604
HC348	3.41022
HC349	2.83074
HC35	2.7975
HC350	2.92412
HC351	2.51669
HC352	2.81964
HC353	3.27551
HC354	3.34461
HC355	3.24836
HC356	2.8248
HC357	2.91722
HC358	2.26885
HC359	3.08954
HC36	3.08447
HC360	3.25783
HC361	2.44888
HC362	2.95734
HC363	2.57989
HC364	3.14217
HC365	2.80674
HC366	3.40706
HC367	3.10759
HC368	3.0403
HC369	2.77358
HC37	2.83734
HC370	2.77276
HC371	2.87
HC372	3.04939
HC373	2.93871
HC374	2.91605
HC375	3.19475
HC376	2.60215
HC377	2.06125
HC378	2.49548
HC379	3.48447
HC38	3.27219
HC380	2.76922
HC381	2.87708
HC382	2.7975
HC383	3.08447
HC384	2.83734
HC385	3.27219
HC386	1.80542
HC387	2.35862
HC388	3.00483
HC389	2.36038
HC39	1.80542
HC390	2.73271
HC391	2.61535
HC392	3.21134
HC393	2.95175
HC394	2.82632
HC395	2.85625
HC396	3.40116
HC397	2.37968
HC398	2.70674
HC399	2.62898
HC4	2.35862
HC40	3.00483
HC400	3.57427
HC401	2.65757
HC402	2.88685
HC403	2.88579
HC404	3.04062
HC405	2.20505
HC406	3.32969
HC407	3.21966
HC408	3.13354
HC409	3.21498
HC41	2.36038
HC410	3.02451
HC411	3.10206
HC412	2.55236
HC413	2.9291
HC414	2.7254
HC415	2.71862
HC416	3.17792
HC417	2.79099
HC418	3.31468
HC419	1.72386
HC42	2.73271
HC420	3.13612
HC421	3.27683
HC422	3.40966
HC423	2.96436
HC424	2.82461
HC425	1.69227
HC426	2.88711
HC427	2.23411
HC428	2.82265
HC429	2.98925
HC43	2.61535
HC430	2.96862
HC431	2.6191
HC432	3.11465
HC433	3.59521
HC434	3.04346
HC435	3.10109
HC436	3.04437
HC437	3.17104
HC438	3.39923
HC439	3.09907
HC44	3.21134
HC440	3.20836
HC441	3.12425
HC442	2.88187
HC443	2.61103
HC444	2.00301
HC445	2.96467
HC446	2.78828
HC447	2.91117
HC448	2.93239
HC449	2.74589
HC45	2.95175
HC450	2.32907
HC451	3.06586
HC452	3.01487
HC453	2.68745
HC454	2.82457
HC455	2.92257
HC456	2.79324
HC457	2.04915
HC458	3.28417
HC459	2.40006
HC46	2.82632
HC460	2.87429
HC461	3.36217
HC462	3.10242
HC463	3.36802
HC464	3.10373
HC465	3.39948
HC466	2.71505
HC467	2.94711
HC468	2.54033
HC469	2.9377
HC47	2.85625
HC470	2.10831
HC471	3.1212
HC472	3.35294
HC473	3.30341
HC48	3.40116
HC49	2.37968
HC5	2.70674
HC50	2.62898
HC51	3.57427
HC52	2.65757
HC53	2.88685
HC54	2.88579
HC55	3.04062
HC56	2.20505
HC57	3.32969
HC58	3.21966
HC59	3.13354
HC6	3.21498
HC60	3.02451
HC61	3.10206
HC62	2.55236
HC63	2.9291
HC64	2.7254
HC65	2.71862
HC66	3.17792
HC67	2.79099
HC68	3.31468
HC69	1.72386
HC7	3.13612
HC70	3.27683
HC71	3.40966
HC72	2.96436
HC73	2.82461
HC74	1.69227
HC75	2.88711
HC76	2.23411
HC77	2.82265
HC78	2.98925
HC79	2.96862
HC8	2.6191
HC80	3.11465
HC81	3.59521
HC82	3.05822
HC83	2.75606
HC84	2.48416
HC85	2.61086
HC86	2.19992
HC87	3.28503
HC88	2.31951
HC89	3.17807
HC9	2.79117
HC90	2.86635
HC91	3.16865
HC92	2.56843
HC93	2.25425
HC94	2.8901
HC95	2.32352
HC96	3.44161
HC97	3.38021
HC98	2.79856
HC99	2.8724
IBS1	2.87717
IBS10	2.49694
IBS100	2.19373
IBS101	3.30837
IBS102	2.97934
IBS103	2.74358
IBS104	3.23383
IBS105	2.72518
IBS106	3.04696
IBS107	3.15269
IBS108	3.11473
IBS109	2.92991
IBS11	3.11978
IBS110	2.8369
IBS111	3.05939
IBS112	3.35404
IBS113	3.13103
IBS114	2.87371
IBS115	3.30317
IBS116	3.15725
IBS117	3.18726
IBS118	2.73873
IBS119	3.5384
IBS12	3.0593
IBS120	2.30363
IBS121	2.89034
IBS122	2.64316
IBS123	3.02585
IBS124	1.84659
IBS125	2.18487
IBS126	3.09893
IBS127	3.19785
IBS129	3.19848
IBS13	3.232
IBS130	3.33702
IBS131	3.19073
IBS132	2.46836
IBS133	2.80427
IBS134	2.6527
IBS135	3.29658
IBS136	3.12853
IBS137	3.4612
IBS138	2.93336
IBS139	3.56397
IBS14	3.15808
IBS140	3.11672
IBS141	2.57746
IBS142	3.24461
IBS143	3.20434
IBS144	3.47451
IBS145	2.63921
IBS15	2.87661
IBS16	3.2798
IBS17	3.20683
IBS18	3.13441
IBS19	3.08875
IBS2	2.51756
IBS20	2.19373
IBS21	3.30837
IBS22	2.97934
IBS24	2.74358
IBS25	3.23383
IBS26	2.72518
IBS27	3.04696
IBS28	3.15269
IBS29	3.11473
IBS3	2.91308
IBS30	2.92991
IBS31	2.8369
IBS32	3.05939
IBS34	3.35404
IBS35	3.13103
IBS36	2.87371
IBS37	3.30317
IBS38	3.15725
IBS39	3.18726
IBS4	3.29935
IBS40	2.73873
IBS41	3.5384
IBS44	2.30363
IBS45	2.89034
IBS46	2.64316
IBS47	3.02585
IBS48	1.84659
IBS49	2.18487
IBS5	3.06078
IBS50	3.09893
IBS51	3.19785
IBS53	3.19848
IBS54	3.33702
IBS55	3.19073
IBS56	2.46836
IBS57	2.80427
IBS58	2.6527
IBS59	3.29658
IBS6	2.85965
IBS60	3.12853
IBS61	3.4612
IBS62	2.93336
IBS63	3.56397
IBS64	3.11672
IBS65	2.57746
IBS66	3.24461
IBS67	3.20434
IBS68	3.47451
IBS69	2.63921
IBS7	2.0679
IBS70	2.49727
IBS71	3.2433
IBS72	3.17111
IBS73	2.89563
IBS74	3.20437
IBS75	3.11514
IBS76	3.0422
IBS77	3.20514
IBS78	3.13869
IBS79	3.15668
IBS8	2.53334
IBS80	2.97251
IBS81	2.87717
IBS82	2.51756
IBS83	2.91308
IBS84	3.29935
IBS85	3.06078
IBS86	2.85965
IBS87	2.0679
IBS88	2.53334
IBS89	2.21727
IBS9	2.21727
IBS90	2.49694
IBS91	3.11978
IBS92	3.0593
IBS93	3.232
IBS94	3.15808
IBS95	2.87661
IBS96	3.2798
IBS97	3.20683
IBS98	3.13441
IBS99	3.08875
K001_S1	3.26204
K003_S3	3.50399
K005_S5	2.41778
K006_S6	3.33401
K008_S8	3.12916
K010_S10	3.17221
K01071_S39	3.37565
K01180_S40	3.02121
K012_S12	3.1152
K01282_S41	3.18048
K01315_S43.x	2.63689
K01319_S45	3.07752
K01359_S46	3.36442
K01394_S47	3.55247
K014_S14	3.12324
K01421_S48	2.97548
K01431_S49	3.30111
K01483_S50	1.04364
K015_S15	3.39127
K01563_S51	2.91729
K01567_S52	2.75919
K01622_S53	3.00865
K01652_S55	3.14385
K01666_S56	3.15598
K01686_S57	3.10818
K01693_S58	3.58208
K01786_S59	3.38406
K01821_S61	2.59599
K020_S20	2.58486
K022_S2	2.4234
K023_S3	3.34705
K027_S7	2.91971
K028_S8	2.76104
K029_S9	2.80481
K030_S10	2.64431
K036_S16	2.53923
K037_S17	2.91337
K039_S19.x	3.54654
K040_S20	3.21966
K043_S23	3.82859
K044_S24	3.05943
K045_S25	3.0072
K046_S26	2.60464
K047_S27	2.03017
K0470_S1	2.91227
K048_S28.x	2.74899
K049_S29	3.52311
K0497_S3	1.99311
K051_S31.x	3.21567
K0517_S4	3.07931
K052_S32.x	3.36154
K0537_S5	2.97095
K054_S34.x	3.15501
K0547_S6	3.2398
K055_S35	3.02872
K0586_S8	1.86979
K059_S39	3.14334
K061_S41	2.34546
K0612_S10	2.44651
K062_S42	3.15275
K0622_S11.x	3.28405
K063_S43.x	2.78782
K0632_S12	2.7616
K064_S44	2.47962
K065_S1.x	2.9044
K066_S2	3.23467
K069_S5.x	2.77442
K070_S6.x	3.03229
K071_S7.x	2.95727
K072_S8.x	2.83955
K074_S10.x	3.38378
K0759_S19	3.17455
K076_S12.x	3.32173
K077_S13.x	2.77327
K079_S15.x	3.44608
K080_S16.x	3.3692
K081_S17.x	3.18714
K082_S18	3.00667
K0829_S23	2.6462
K083_S19	3.42746
K085_S21.x	2.74927
K0859_S24	3.22116
K0869_S25	3.14163
K0879_S26	3.07405
K088_S24.x	2.92949
K0882_S28.x	1.96521
K0892_S29	3.1992
K090_S1.x	3.3643
K0912_S31	2.01445
K092_S3.x	3.17834
K093_S4.x	3.26184
K0950_S34	2.6594
K096_S7	3.25666
K097_S8	2.61186
K099_S10	2.94445
K100_S11.x	3.2838
K101_S12.x	1.8193
K102_S13.x	2.86455
K104_S15	2.86815
K105_S16	3.50066
K107_S18.x	3.1746
K108_S19.x	3.20892
K111_S22.x	3.54996
K112_S23.x	2.71721
K113_S24.x	3.11297
K114_S25.x	3.29768
K115_S26.x	3.11749
K116_S27.x	2.95002
K117_S28.x	3.07836
K119_S30	2.42006
K120_S31.x	2.99132
K121_S32.x	2.34209
K122_S33.x	3.06322
K123_S34	3.19377
K124_S35	3.10987
K126_S37	3.17376
K129_S40	2.50382
K130_S41	2.50144
K131_S42.x	2.22661
K132_S43	2.32091
K133_S44.x	1.83105
K134_S45	2.9372
K136_S47.x	2.5771
K137_S48	3.40125
K138_S49.x	3.34606
K140_S51.x	2.99124
K141_S62.x	2.9176
K142_S63.x	3.13395
K143_S64	2.97696
K144_S65.x	1.82507
K145_S66.x	3.23409
K146_S67.x	2.63123
K147_S68.x	3.27382
K148_S69	3.04358
K149_S70	3.13066
K150_S71.x	3.1521
K151_S72	1.43742
K153_S74	2.3801
K154_S75.x	3.10469
K155_S76.x	2.23972
K156_S77	1.6524
K157_S26	1.80239
K159_S28	3.29575
khobe_1	2.36201
khobe_10	2.45364
khobe_11	2.69696
khobe_12	2.79758
khobe_13	2.74268
khobe_14	3.30229
khobe_15	3.22175
khobe_16	2.98383
khobe_17	3.10166
khobe_18	3.45756
khobe_19	3.13464
khobe_2	2.18066
khobe_20	3.40005
khobe_3	2.88783
khobe_4	2.97397
khobe_5	2.18783
khobe_6	3.30189
khobe_7	2.61632
khobe_8	2.62185
khobe_9	3.34303
kmobe1	2.90184
kmobe10	3.49292
kmobe11	2.98846
kmobe12	2.67762
kmobe13	3.07555
kmobe14	2.61891
kmobe15	2.56093
kmobe16	3.03716
kmobe17	3.32064
kmobe18	3.46828
kmobe19	3.11566
kmobe2	2.81015
kmobe20	3.06623
kmobe21	2.61722
kmobe22	2.84396
kmobe23	3.19548
kmobe24	1.74742
kmobe25	2.56124
kmobe26	2.75714
kmobe27	3.13217
kmobe28	3.22727
kmobe29	3.23425
kmobe3	2.97034
kmobe30	3.59628
kmobe31	3.32592
kmobe32	3.07839
kmobe33	2.89055
kmobe34	2.36201
kmobe35	2.18066
kmobe36	2.88783
kmobe37	2.97397
kmobe38	2.18783
kmobe39	3.30189
kmobe4	2.61632
kmobe40	2.62185
kmobe41	3.34303
kmobe42	2.45364
kmobe43	2.69696
kmobe44	2.79758
kmobe45	2.74268
kmobe46	3.30229
kmobe47	3.22175
kmobe48	2.98383
kmobe49	3.10166
kmobe5	3.45756
kmobe50	3.13464
kmobe6	3.40005
kmobe7	2.92189
kmobe8	2.52915
kmobe9	1.75556
M113A_1	2.96976
M115A_1	2.63704
M116A_1	3.86768
M118A_1	2.89013
M122A_1	3.01811
M123A_1	2.19305
M2.PK001A_1	3.21788
M2.PK002A_1	3.04827
M2.PK003A_1	2.36862
M2.PK004A_1	2.70877
M2.PK005A_1	2.81596
M2.PK006A_1	2.93286
M2.PK007A_1	2.29502
M2.PK009A_1	2.80689
M2.PK010A_1	2.5189
M2.PK011A_1	2.78839
M2.PK012A_1	2.79568
M2.PK013A_1	2.17459
M2.PK014A_1	3.21716
M2.PK015A_1	2.36465
M2.PK016A_1	3.25315
M2.PK017A_1	3.15652
M2.PK018A_1	2.48636
M2.PK019A_1	2.34814
M2.PK021A_1	2.71409
M2.PK023A_1	2.85564
M2.PK024A_1	3.20329
M2.PK026A_1	3.20801
M2.PK027A_1	2.74456
M2.PK029A_1	3.15795
M2.PK032A_1	3.76701
M2.PK037A_1	2.92356
M2.PK038A_1	3.45681
M2.PK042A_1	3.14139
M2.PK043A_1	1.30692
M2.PK046A_1	3.36359
M2.PK047A_1	3.4718
M2.PK051A_1	3.11418
M2.PK052A_1	3.06165
M2.PK055A_1	2.79219
M2.PK056B_1	3.10528
M2.PK063A_1	2.90829
M2.PK065A_1	3.15491
M2.PK066A_1	3.04572
M2.PK067A_1	3.35152
M2.PK069B_1	3.34623
M2.PK083B_1	2.59996
M2.PK084A_1	2.47368
M2.PK085A_1	2.55959
M2.PK504A_1	2.44354
M2.PK514A_1	1.10734
M2.PK520B_1	2.92408
M2.PK523A_1	2.97325
M2.PK524A_1	3.18232
M2.PK531B_1	2.68305
M2.PK532A_1	2.4154
M2.PK533A_1	2.42646
M2.PK543A_1	2.56727
M2.PK548A_1	2.81874
M2.PK556A_1	3.08875
M2.PK558A_1	2.55917
M2.PK602A_1	3.15984
M2.PK615A_1	3.13207
M2.PK617A_1	3.21623
M2.PK619A_1	2.85872
M2.PK630A_1	2.5455
M2.PK644A_1	3.00579
M2.PK647A_1	3.2015
M2.PK649A_1	2.49155
M2.PK653A_1	2.95736
M2.PK656A_1	2.97989
M2.PK659A_1	3.36794
M2.PK663A_1	2.50977
M2.PK699A_1	3.06106
M2.PK701A_1	2.90337
M2.PK705A_1	3.21991
M2.PK708A_1	3.10264
M2.PK710A_1	2.86223
M2.PK712A_1	2.92841
M2.PK723A_1	1.50551
M2.PK725A_1	3.52287
M2.PK729A_1	3.05666
M2.PK730A_1	2.963
M2.PK732A_1	3.07673
M2.PK750A_1	2.75531
M2.PK751A_1	3.30804
M2.PK797A_1	2.81352
M2.PK801A_1	3.18473
M84A_1	2.20555
M89A_1	1.19078
MAA20001	3.0882
MAA20002	3.18803
MAA20003	2.0434
MAA20004	2.75599
MAA20007	2.68557
MAA20009	3.24915
MAA20010	3.17124
MAA20011	3.82173
MAA20013	3.40733
MAA20014	2.60912
MAA20015	3.17032
MAA20018	2.58051
MAA20019	3.17037
MAA20020	3.00667
MAA20021	3.30364
MAA20023	3.45552
MAA20024	2.90767
MAA20026	3.01246
MAA20027	3.50639
MAA20028	2.7889
MAA20031	3.01855
MAA20032	2.85619
MAA20034	2.63671
MAA20036	3.22591
MAA20037	3.65914
MAA20039	3.30052
MAA20040	2.55345
MAA20042	3.05251
MAA20044	3.67282
MAA20045	2.65401
MAA20046	3.21105
MAA20047	2.78171
MAA20049	2.89914
MAA20050	3.40478
MAA20052	2.72412
MAA20053	2.3036
MAA20054	2.72966
MAA20056	3.02831
MAA20060	3.08374
MAA20062	3.24384
MSC103A_1	3.42399
MSC119A_1	2.54295
MSC120A_1	2.61081
MSC1A_1	3.51561
MSC45A_1	2.92386
MSC4A_1	2.10776
MSC54A_1	2.58768
MSC5A_1	2.2881
MSC63A_1	2.54609
MSC6A_1	3.18189
MSC76A_1	3.00021
MSC78A_1	2.49426
MSC79A_1	3.40181
MSC81A_1	2.75788
RC1	3.23823
RC10	3.35144
RC100	3.60936
RC101	3.15187
RC102	2.66086
RC103	2.27629
RC104	3.10659
RC105	3.3482
RC106	2.9105
RC107	2.39352
RC108	2.98035
RC109	2.80752
RC11	3.05945
RC110	1.31224
RC111	2.74933
RC112	2.39307
RC113	1.8347
RC114	2.81402
RC115	2.47226
RC116	3.1793
RC117	3.1939
RC118	2.94229
RC119	2.05806
RC12	2.77199
RC120	3.42398
RC121	2.33595
RC122	3.08495
RC123	2.6887
RC124	2.91743
RC125	2.84487
RC126	1.97988
RC127	1.52196
RC128	3.11542
RC129	3.27372
RC13	3.07977
RC130	2.35796
RC131	2.9613
RC132	3.3907
RC133	2.55379
RC134	1.74043
RC135	3.03211
RC136	3.07003
RC137	3.03215
RC138	3.37149
RC139	2.53023
RC14	2.90721
RC140	3.12936
RC141	3.25052
RC142	3.0133
RC143	2.41769
RC144	2.5711
RC145	3.11497
RC146	2.05593
RC147	3.21727
RC148	2.00324
RC149	2.74414
RC15	2.8444
RC150	1.72957
RC151	2.95193
RC152	3.47777
RC153	3.08309
RC154	3.26463
RC155	3.2772
RC156	3.60475
RC157	3.43093
RC158	2.80029
RC159	2.89591
RC16	3.54039
RC160	3.18788
RC161	3.52014
RC162	3.40224
RC163	3.15483
RC164	3.26014
RC165	2.90181
RC166	2.88625
RC167	1.5992
RC168	2.38917
RC169	3.07476
RC17	3.22581
RC170	3.0627
RC171	2.8259
RC172	2.34306
RC173	1.20487
RC174	3.3892
RC175	2.63337
RC176	3.4571
RC177	0.182541
RC178	3.22141
RC179	3.25958
RC18	3.11867
RC180	2.60823
RC181	3.23393
RC182	3.21087
RC183	1.68412
RC184	1.56027
RC185	1.82046
RC186	2.82826
RC187	3.56511
RC188	1.79672
RC189	1.7421
RC19	3.22629
RC190	0.535645
RC191	2.91584
RC192	3.21315
RC193	0.298823
RC194	0.393407
RC195	2.86133
RC196	3.18583
RC197	3.55903
RC198	1.44125
RC199	2.98955
RC2	3.16404
RC20	2.6558
RC200	1.88859
RC201	0.667104
RC202	2.11148
RC203	0.769582
RC204	2.48582
RC205	1.33144
RC206	1.36151
RC207	2.96648
RC208	2.32931
RC209	2.56666
RC21	3.51207
RC210	2.85448
RC211	3.03794
RC212	2.6659
RC213	3.11443
RC214	2.10328
RC215	0.186251
RC216	3.36463
RC217	2.5616
RC218	1.51053
RC219	1.5095
RC22	2.68018
RC220	2.31321
RC221	2.59004
RC222	3.09138
RC223	2.53944
RC224	2.74113
RC23	2.76737
RC24	0.669371
RC25	3.07968
RC26	2.49106
RC27	3.21957
RC28	2.42831
RC29	1.896
RC3	2.60107
RC30	2.91861
RC31	2.03082
RC32	3.08157
RC33	2.93674
RC34	3.10194
RC35	1.86757
RC36	2.30446
RC37	2.23737
RC38	3.08532
RC39	2.66376
RC4	1.81867
RC40	2.82826
RC41	3.23393
RC42	2.8259
RC43	2.88625
RC44	1.72826
RC45	2.05806
RC46	3.44929
RC47	3.48932
RC48	2.95113
RC49	2.50699
RC5	2.83851
RC50	2.99656
RC51	2.98442
RC52	3.10525
RC53	3.03552
RC54	3.16075
RC55	3.02204
RC56	2.74414
RC57	3.59428
RC58	3.05303
RC59	2.63725
RC6	3.05049
RC60	2.05593
RC61	2.47226
RC62	3.03794
RC63	3.47095
RC64	3.15719
RC65	2.48283
RC66	2.90181
RC67	3.0627
RC68	2.74933
RC69	2.55379
RC7	2.0631
RC70	2.39559
RC71	3.25914
RC72	2.39352
RC73	2.33595
RC74	2.80598
RC75	2.35778
RC76	3.06197
RC77	1.41607
RC78	3.06987
RC79	2.73214
RC8	3.05439
RC80	3.57391
RC81	3.10899
RC82	3.35817
RC83	3.03836
RC84	3.42338
RC85	3.1786
RC86	3.23583
RC87	3.07575
RC88	3.34799
RC89	3.16121
RC9	1.79373
RC90	3.37899
RC91	3.21608
RC92	3.03621
RC93	3.26798
RC94	2.90038
RC95	3.45289
RC96	0.222457
RC97	3.03073
RC98	2.39811
RC99	3.45087
S002	3.22629
S003	2.6558
S005	3.51207
S006	2.68018
S007	2.76737
S008	0.669371
S011	3.07968
S013	2.49106
S014	3.21957
S015	2.42831
S019	1.896
S021	2.91861
S023	2.03082
S024	3.08157
S025	2.93674
S026	3.10194
S027	1.86757
S029	2.30446
S035	2.23737
S037	3.08532
S046	2.66376
S072	2.82826
S076	3.23393
S084	2.8259
S087	2.88625
S088	1.72826
S092	2.05806
S093	3.44929
S099	3.48932
S1_001_1	3.19319
S1_002_1	2.51775
S1_003_1	1.8577
S1_005_1	2.57934
S1_006_1	3.17306
S1_007_1	2.69924
S1_008_1	3.1692
S1_009_1	2.82003
S1_010_1	2.76995
S1_011_1	2.79078
S1_012_1	2.43134
S1_013_1	2.33807
S1_014_1	1.51608
S1_015_1	2.01953
S1_016_1	3.20857
S1_017_1	3.26717
S1_018_1	1.81811
S1_019_1	3.03185
S1_020_1	2.83877
S1_021_1	2.58053
S1_022_1	2.62418
S1_023_1	2.89722
S1_024_1	2.64306
S1_025_1	2.9496
S1_026_1	2.24769
S1_027_1	2.70992
S1_028_1	2.27581
S1_029_1	2.53623
S1_030_1	3.27476
S1_031_1	2.49732
S1_032_1	2.9731
S1_033_1	3.54653
S1_034_1	3.14799
S1_035_1	2.84298
S1_036_1	3.56691
S1_037_1	2.81343
S1_038_1	1.67499
S1_039_1	3.51299
S1_040_1	2.26003
S1_041_1	3.18791
S1_042_1	3.36292
S1_043_1	3.13162
S1_045_1	2.49212
S1_047_1	2.25611
S1_048_1	3.15671
S1_049_1	3.13668
S1_050_1	1.80849
S1_051_1	2.85731
S1_052_1	3.36896
S1_053_1	3.24475
S1_054_1	2.80067
S1_057_1	3.22778
S1_058_1	3.5841
S1_060_1	2.39408
S1_061_1	2.29064
S1_062_1	2.86179
S1_064_1	3.17019
S1_065_1	2.34381
S1_066_1	3.24242
S1_067_1	3.36455
S1_068_1	2.98995
S1_069_1	1.896
S1_070_1	3.37366
S1_071_1	2.20013
S1_072_1	2.88081
S1_073_1	3.55775
S1_074_1	2.97711
S1_075_1	3.19626
S1_077_1	3.07412
S1_078_1	2.71664
S1_079_1	3.07883
S1_081_1	2.79523
S1_083_1	2.98217
S1_084_1	3.0393
S1_086_1	2.82076
S1_087_1	2.90285
S1_088_1	3.12172
S1_089.2_1	2.89659
S1_089_1	2.8489
S1_091_1	2.90044
S1_092_1	2.98633
S1_093_1	3.52429
S1_094_1	2.81251
S1_095_1	3.00096
S1_097_1	2.83705
S1_098_1	3.13685
S1_100_1	2.82417
S1_102_1	3.59964
S1_105_1	3.39113
S1_106_1	3.39139
S1_107_1	2.55635
S1_108_1	2.66172
S1_109_1	3.01266
S1_110_1	3.28532
S1_111_1	3.26752
S1_112_1	3.14655
S1_113_1	2.70648
S1_114_1	2.4878
S1_115_1	3.20129
S1_116_1	3.11648
S1_118_1	3.60676
S1_120_1	2.79898
S1_121_1	2.80907
S1_122_1	2.50652
S1_123_1	2.48487
S1_124_1	2.65437
S1_125_1	2.99765
S1_126_1	3.07853
S1_127_1	2.79136
S1_128_1	2.833
S1_130_1	3.20358
S1_132_1	2.56093
S103	2.95113
S106	2.50699
S107	2.99656
S110	2.98442
S112	3.10525
S113	3.03552
S116	3.16075
S123	3.02204
S124	2.74414
S125	3.59428
S133	3.05303
S134	2.63725
S135	2.05593
S136	2.47226
S138	3.03794
S142	3.47095
S143	3.15719
S144	2.48283
S145	2.90181
S153	3.0627
S159	2.74933
S168	2.55379
S183	2.39559
S185	3.25914
S2_004_1	3.47267
S2_005_1	2.82637
S2_006_1	3.27442
S2_007_1	3.13301
S2_009_1	2.86795
S2_010_1	2.56553
S2_011_1	2.98571
S2_012_1	3.29591
S2_013_1	3.37728
S2_014_1	3.19097
S2_016_1	2.66969
S2_017_1	3.05806
S2_018_1	3.07463
S2_020_1	3.26295
S2_021_1	3.47838
S2_022_1	3.05343
S2_024_1	3.49411
S2_025_1	2.67785
S2_026_1	3.44134
S2_028_1	3.19935
S2_030_1	2.96989
S2_031_1	3.09732
S2_032_1	3.4559
S2_033_1	3.23838
S2_035_1	2.9059
S2_036_1	2.86838
S2_037_1	2.40358
S2_039_merged_1	3.24432
S2_040_1	3.22226
S2_043_1	2.7964
S2_044_1	3.48787
S2_045_1	3.67215
S2_046_merged_1	3.16985
S2_047_1	2.82755
S2_048_1	2.61407
S2_050_merged_1	2.57416
S2_051_1	3.14842
S2_052_1	1.48446
S2_053_1	2.75751
S2_054_1	3.30556
S2_057_merged_1	2.09903
S2_058_1	3.51909
S2_059_1	3.18504
S2_062_merged_1	2.74186
S2_063_1	2.39772
S2_064_1	2.94428
S200	2.39352
S202	2.33595
S207	2.80598
S208	2.35778
S219	3.06197
S220	1.41607
S232	3.06987
S3_002_1	1.50889
S3_005_1	2.85162
S3_007_1	2.88621
S3_008_1	3.47597
S3_009_1	3.11394
S3_011_1	3.11593
S3_013_1	3.22207
S3_014_1	3.00187
S3_021_1	2.43002
S3_023_1	3.5411
S3_024_1	3.33323
S3_026_1	2.66768
S3_028_1	3.08424
S3_029_1	3.07699
S3_030_1	2.63714
S3_031_1	3.43963
S3_033_1	2.64893
S3_034_1	3.20449
S3_036_1	3.13971
S3_037_1	2.74509
S3_039_1	3.39589
S3_040_1	3.04824
S3_041_1	2.83667
S3_044_1	3.21822
S3_045_1	2.48256
S3_046_1	3.32288
S3_047_1	3.02547
S3_049_1	3.44782
S3_050_1	3.65087
S3_051_1	3.39823
S3_057_1	3.42909
S3_058_1	3.22847
S3_059_1	2.93448
S3_061_merged_1	2.86059
S3_062_1	3.39273
S3_063_1	2.85579
S3_064_1	2.93276
S3_065_1	3.28426
S3_066_1	3.11705
S3_067_1	3.16952
S3_068_1	3.05199
S3_069_1	3.19961
S3_070_1	3.00299
S3_071_1	3.59168
S3_072_1	3.3
S3_073_1	2.91302
S3_075_1	3.39472
S3_076_1	3.18715
S3_077_1	2.67296
S3_078_1	3.2167
S3_080_1	3.42933
S3_081_1	3.13577
S3_082_1	3.35452
S3_083_1	3.37972
S3_085_1	2.95907
S3_086_1	3.11256
S3_087_1	3.35163
S3_088_1	3.18755
S3_089_1	2.91245
S3_090_1	3.04957
S3_091_1	3.4169
S3_092_1	2.38669
S3_094_1	2.92538
S3_095_1	2.9165
S3_096_1	3.41691
S3_097_1	3.04888
S3_098_1	3.02071
S3_099_merged_1	2.86825
S3_100_1	2.27774
S3_101_1	2.47284
S3_102_1	3.05116
S3_103_1	2.66542
S3_104_1	2.84428
S3_105_1	3.26144
S3_106_1	3.15542
S3_107_1	3.06548
S3_108_1	2.59665
S3_109_1	2.98861
S3_110_1	2.75481
S3_111_1	3.10521
S3_112_1	2.31792
S3_113_1	3.26264
S4_001_1	2.14819
S4_002_1	1.83678
S4_003_1	2.44451
S4_004_1	3.01824
S4_005_1	3.28846
S4_006_1	2.97063
S4_007_1	3.00513
S4_008_1	2.80699
S4_010_1	3.21778
S4_011_1	3.10187
S4_012_1	3.32312
S4_013_1	2.87674
S4_014_1	2.42615
S4_015_1	2.3968
S4_017_1	2.34466
S4_018_merged_1	2.6428
S4_019_1	2.52967
S4_020_1	3.2335
S4_021_1	2.9048
S4_022_1	2.48593
S4_023_1	2.14058
S4_025_1	3.21232
S4_026_1	1.49309
S4_027_1	2.70258
S4_028_1	3.11113
S4_029_1	3.60864
S4_031_1	1.57046
S4_032_1	2.87782
S4_033_1	3.26327
S4_034_merged_1	2.35593
S4_035_1	1.47754
S4_037_1	2.48983
S4_038_1	1.5549
S4_040_1	3.15845
S4_041_1	2.55364
S4_042_1	3.09734
S4_043_1	2.43376
S4_044_1	3.02904
S4_045_1	2.54743
S4_046_1	3.76921
S4_047_1	3.55419
S4_048_1	3.05633
S4_049_1	2.70328
S4_050_1	3.42692
S4_051_1	2.797
S4_052_1	2.21041
S4_053_1	3.04722
S4_054_1	3.11652
S5_002_1	3.0837
S5_003_1	2.50635
S5_006_1	2.12887
S5_007_1	3.0055
S5_008_1	2.79954
S5_009_1	2.79043
S5_010_1	3.00169
S5_011_1	2.80753
S5_013_1	3.18917
S5_014_1	2.55187
S5_015_1	3.23948
S5_016_1	2.62642
S5_017_1	3.28616
S5_018_1	2.39251
S5_019_1	3.09881
S5_020_1	2.79879
S5_021_1	3.27981
S5_022_1	0.960428
S5_023_1	3.32062
S5_024_1	2.21714
S5_025_1	2.91554
S5_026_1	3.1565
S5_027_1	3.15722
S5_028_1	2.93321
S5_029_1	2.84671
S5_030_1	3.00215
S5_031_1	2.91745
S5_032_1	2.9461
S5_033_1	3.2274
S5_034_1	2.49667
S5_035_1	2.36546
S5_037_1	2.28147
S5_038_1	2.52458
S5_039_1	2.71921
S5_040_1	3.26098
S5_041_1	1.68608
S5_042_1	2.39274
S5_043_1	3.32167
S5_045_1	2.34269
S5_046_1	1.69813
S5_047_1	2.072
S5_049_1	2.45987
S5_052_1	3.20029
S5_054_1	3.22705
S5_055.2_1	1.16078
S5_055_1	2.48968
S5_056_1	3.3936
S5_057_1	2.07267
S5_060_1	3.23387
S5_061_1	2.57248
S5_062_1	3.15483
S5_064_1	3.2481
S5_066_1	2.80764
[truncated: 321 more rows]

## Sheet: Extended Data Figure 1c
sample	richness
A10A_1	61
A21A_1	94
A51A_1	86
A60A_1	93
ANS1024_1	100
ANS1037_1	93
ANS1038_1	112
ANS1101_1	109
ANS1112_1	96
ANS1114_1	93
ANS1115_1	105
ANS1119_1	105
ANS1133_1	103
ANS1135_1	108
ANS1170_1	105
ANS1178_1	74
ANS1186_1	95
ANS1189_1	90
ANS1190_1	105
ANS1205_1	97
ANS1217_1	104
ANS1218_1	109
ANS1222_1	102
ANS1454_1	97
ANS1456_1	92
ANS1475_1	102
ANS16_1	97
ANS19_1	100
ANS23_1	108
ANS27_1	104
ANS3_1	109
ANS30_1	89
ANS31_1	107
ANS46_1	126
ANS49_1	96
ANS52_1	113
ANS7_1	92
ANS71_1	94
ANS78_1	97
ANS85_1	80
ANS97_1	97
B066	98
B082	75
B093	110
B099	60
B102	62
B110	73
B111	46
B113	71
B118	92
B119	89
B129	110
B130	82
B160	100
B169	82
B177	85
B179	98
B182	98
B183	94
BX3054_S15	81
BX3055_S18	85
BX3059_S21	87
BX3060_S1	58
BX3061_S4	89
BX3062_S7	85
BX3063_S10	83
BX3064_S13	111
BX3066_S16	101
BX3067_S19	80
BX3068_S22	87
BX3069_S2	79
BX3070_S5	77
BX3073_S8	53
BX3074_S11	112
BX3075_S14	87
BX3084_S17	89
BX3085_S20	93
BX3088_S3	73
BX3089_S6	48
BX3091_S9	80
BX3094_S12	52
BX6002	104
BX6008	101
BX6010	121
BX6012	80
BX6013	66
BX6014	105
BX6021	67
BX6022	127
BX6023	104
BX6025	94
BX6026	100
BX6027	109
BX6028	91
BX6029	115
BX6036	110
BX6039	123
BX6043	100
BX6045	139
BX6047	63
BX6055	108
BX6057	103
CD001_S49	43
CD002_S50	77
CD003_S51	78
CD005_S7	83
CD007_S19	79
CD008_S25	45
CD009_S31	41
CD010_S37	67
CD011_S43	62
CD012_S2	54
CD013_S8	56
CD015_S20	69
CD016_S26	16
CD017_S32	74
CD018_S38	78
CD019_S44	53
CD020_S3	90
CD021_S9	91
CD023_S21	79
CD024_S27	34
CD025_S33	29
CD026_S39	46
CD027_S45	73
CD028_S4	78
CD031_S22	65
CD032_S28	60
CD033_S34	76
CD034_S40	69
CD035_S46	113
CD036_S5	85
CD038_S17	127
CD039_S23	52
CD040_S29	97
CD041_S35	39
CD042_S41	88
CD043_S47	106
CD044_S6	58
CD046_S18	114
CD047_S24	66
CD048_S30	25
CD049_S36	79
CD050_S42	80
CD051_S48	34
CD052_S52	121
CD053_S64	102
CD054_S76	69
CD055_S88	64
CD060_S53	90
CD061_S65	66
CD062_S77	120
CD063_S89	120
CD068_S54	118
CD069_S66	49
CD070_S78	53
CD071_S90	88
CD076_S55	54
CD077_S67	121
CD078_S79	73
CD079_S91	101
CD084_S56	109
CD085_S68	79
CD086_S80	80
CD087_S92	45
CD092_S57	73
CD093_S69	92
CD094_S81	85
CD095_S93	93
CD100_S58	111
CD101_S70	121
CD102_S82	94
CD103_S94	49
CD108_S59	52
CD109_S71	30
CD110_S83	71
CD116_S60	94
CD118_S84	74
CD119_S96	78
CD124_S61	106
CD125_S73	90
CD126_S85	122
CD127_S97	96
CD132_S62	62
CD133_S74	50
CD134_S86	100
CD135_S98	78
CD140_S63	45
CD141_S75	75
CD142_S87	138
CD143_S99	69
CD152_S164	36
CD153_S168	106
CD154_S172	102
CD155_S176	134
CD159_S161	47
CD161_S169	79
CD162_S173	78
CD163_S177	32
CD167_S162	34
CD168_S166	48
CD169_S170	79
CD170_S174	70
CD171_S178	55
CD175_S163	85
CD180_S180	82
CD181_S181	46
CD182_S182	50
CD183_S183	68
CD184_S184	100
CL31	75
CL32	62
CL33	96
CL34	82
CL345	73
CL349	34
CL35	112
CL353	87
CL357	63
CL358	100
CL36	102
CL361	81
CL367	55
CL37	94
CL370	84
CL371	56
CL373	126
CL376	63
CL377	76
CL38	101
CL382	77
CL386	108
CL389	82
CL39	101
CL390	46
CL392	64
CL395	39
CL396	71
CL397	89
CL399	79
CL40	80
CL400	87
CL404	81
CL405	95
CL41	11
CL412	86
CL413	129
CL415	105
CL417	80
CL419	75
CL42	86
CL422	93
CL43	92
CL44	98
CL45	54
CL46	126
CL47	95
CL48	82
CL49	94
CL50	94
CL51	92
CL52	86
CL53	83
CL54	117
CL55	72
CL56	110
CL57	71
CL58	83
CL59	102
CL60	73
CL61	101
CL62	82
CL63	78
CL64	96
CL65	78
CL66	106
CL67	107
CL68	96
CL69	112
CL70	107
CL71	96
CL72	76
CL73	83
CL74	102
CL75	102
CL76	105
CL77	77
CL78	127
FDM001W0	101
FDM002W0	129
FDM003W0	91
FDM004W0	86
FDM005W0	105
FDM006W0	111
FDM007W0	107
FDM008W0	110
FDM009W0	102
FDM010W0	133
FDM011W0	121
FDM012W0	90
FDM013W0	133
FDM014W0	114
FDM015W0	108
FDM016W0	125
FDM017W0	116
FDM018W0	97
FDM019W0	130
FDM020W0	103
FDM021W0	97
FDM022W0	87
FDM023W0	122
FDM024W0	75
FDM025W0	91
FDM026W0	99
FDM027W0	127
FDM028W0	94
FDM029W0	123
FDM030W0	126
FDM031W0	108
FDM033W0	106
FDM034W0	103
FDM035W0	92
FDM036W0	74
FDM037W0	115
FDM038W0	113
FDM040W0	64
FDM041W0	101
FDM042W0	91
FDM043W0	136
FDM044W0	106
FDM045W0	75
FDM046W0	88
FDM047W0	124
FDM048W0	127
FDM049W0	115
FDM050W0	113
FDM051W0	89
FDM054W0	120
FDM055W0	127
FDM056W0	102
FDM057W0	110
FDM058W0	102
FDM059W0	119
FDM060W0	123
FDM061W0	96
HC_NP1	112
HC_NP10	103
HC_NP11	98
HC_NP12	104
HC_NP13	101
HC_NP14	88
HC_NP15	80
HC_NP16	67
HC_NP17	109
HC_NP18	115
HC_NP19	123
HC_NP2	98
HC_NP20	100
HC_NP21	139
HC_NP22	108
HC_NP23	129
HC_NP24	108
HC_NP25	121
HC_NP26	102
HC_NP27	96
HC_NP28	131
HC_NP29	73
HC_NP3	72
HC_NP30	96
HC_NP31	95
HC_NP32	103
HC_NP33	84
HC_NP34	101
HC_NP35	80
HC_NP36	88
HC_NP37	104
HC_NP38	155
HC_NP39	128
HC_NP4	127
HC_NP40	97
HC_NP41	91
HC_NP42	100
HC_NP43	108
HC_NP44	106
HC_NP45	117
HC_NP46	104
HC_NP47	87
HC_NP48	93
HC_NP49	101
HC_NP5	80
HC_NP50	119
HC_NP51	110
HC_NP52	104
HC_NP53	115
HC_NP54	99
HC_NP55	101
HC_NP56	109
HC_NP57	96
HC_NP58	86
HC_NP59	126
HC_NP6	67
HC_NP60	83
HC_NP7	105
HC_NP8	98
HC_NP9	134
HC1	100
HC10	115
HC100	108
HC101	110
HC102	121
HC103	96
HC104	109
HC105	109
HC106	114
HC107	83
HC108	74
HC109	93
HC11	100
HC110	106
HC111	117
HC112	110
HC113	96
HC114	105
HC115	104
HC116	81
HC117	71
HC118	112
HC119	98
HC12	72
HC120	127
HC121	80
HC122	67
HC123	105
HC124	98
HC125	134
HC126	103
HC127	98
HC128	104
HC129	101
HC13	88
HC130	80
HC131	67
HC132	109
HC133	115
HC134	123
HC135	100
HC136	139
HC137	108
HC138	129
HC139	108
HC14	121
HC140	102
HC141	96
HC142	131
HC143	73
HC144	96
HC145	95
HC146	103
HC147	84
HC148	101
HC149	80
HC15	88
HC150	104
HC151	155
HC152	128
HC153	97
HC154	91
HC155	100
HC156	108
HC157	106
HC158	100
HC159	115
HC16	117
HC160	108
HC161	110
HC162	121
HC163	96
HC164	109
HC165	109
HC166	114
HC167	83
HC168	74
HC169	93
HC17	104
HC170	100
HC171	106
HC172	117
HC173	110
HC174	96
HC175	105
HC176	104
HC177	81
HC178	71
HC179	112
HC18	87
HC180	98
HC181	72
HC182	127
HC183	80
HC184	67
HC185	105
HC186	98
HC187	134
HC188	103
HC189	98
HC19	93
HC190	104
HC191	101
HC192	88
HC193	80
HC194	67
HC195	109
HC196	115
HC197	123
HC198	100
HC199	139
HC2	101
HC20	119
HC200	108
HC201	129
HC202	108
HC203	121
HC204	102
HC205	96
HC206	131
HC207	73
HC208	96
HC209	95
HC21	110
HC210	103
HC211	84
HC212	101
HC213	80
HC214	88
HC215	104
HC216	155
HC217	128
HC218	97
HC219	91
HC22	104
HC220	100
HC221	108
HC222	106
HC223	117
HC224	104
HC225	87
HC226	93
HC227	101
HC228	119
HC229	110
HC23	115
HC230	104
HC231	115
HC232	99
HC233	101
HC234	109
HC235	96
HC236	86
HC237	126
HC238	83
HC239	69
HC24	99
HC240	43
HC241	126
HC242	108
HC243	106
HC244	98
HC245	93
HC246	105
HC247	126
HC248	80
HC249	75
HC25	101
HC250	96
HC251	98
HC252	111
HC253	67
HC254	121
HC255	107
HC256	87
HC257	80
HC258	129
HC259	89
HC26	109
HC260	110
HC261	108
HC262	148
HC263	67
HC264	79
HC265	87
HC266	97
HC267	82
HC268	114
HC269	105
HC27	96
HC270	89
HC271	107
HC272	95
HC273	101
HC274	92
HC275	107
HC276	98
HC277	84
HC278	104
HC279	77
HC28	86
HC280	113
HC281	53
HC282	98
HC283	118
HC284	94
HC285	98
HC286	114
HC287	66
HC288	107
HC289	79
HC29	126
HC290	92
HC291	93
HC292	82
HC293	85
HC294	95
HC295	109
HC296	100
HC297	115
HC298	108
HC299	110
HC3	83
HC30	69
HC300	121
HC301	96
HC302	109
HC303	109
HC304	114
HC305	83
HC306	74
HC307	93
HC308	100
HC309	106
HC31	43
HC310	117
HC311	110
HC312	96
HC313	105
HC314	104
HC315	81
HC316	71
HC317	112
HC318	98
HC319	72
HC32	126
HC320	127
HC321	80
HC322	67
HC323	105
HC324	98
HC325	134
HC326	103
HC327	98
HC328	104
HC329	101
HC33	108
HC330	88
HC331	80
HC332	67
HC333	109
HC334	115
HC335	123
HC336	100
HC337	139
HC338	108
HC339	129
HC34	106
HC340	108
HC341	121
HC342	102
HC343	96
HC344	131
HC345	73
HC346	96
HC347	95
HC348	103
HC349	84
HC35	98
HC350	101
HC351	80
HC352	88
HC353	104
HC354	155
HC355	128
HC356	97
HC357	91
HC358	100
HC359	108
HC36	93
HC360	106
HC361	117
HC362	104
HC363	87
HC364	93
HC365	101
HC366	119
HC367	110
HC368	104
HC369	115
HC37	105
HC370	99
HC371	101
HC372	109
HC373	96
HC374	86
HC375	126
HC376	83
HC377	69
HC378	43
HC379	126
HC38	126
HC380	108
HC381	106
HC382	98
HC383	93
HC384	105
HC385	126
HC386	80
HC387	75
HC388	96
HC389	98
HC39	80
HC390	111
HC391	67
HC392	121
HC393	107
HC394	87
HC395	80
HC396	129
HC397	89
HC398	110
HC399	108
HC4	75
HC40	96
HC400	148
HC401	67
HC402	79
HC403	87
HC404	97
HC405	82
HC406	114
HC407	105
HC408	89
HC409	107
HC41	98
HC410	95
HC411	101
HC412	92
HC413	107
HC414	98
HC415	84
HC416	104
HC417	77
HC418	113
HC419	53
HC42	111
HC420	98
HC421	118
HC422	94
HC423	98
HC424	114
HC425	66
HC426	107
HC427	79
HC428	92
HC429	93
HC43	67
HC430	82
HC431	85
HC432	95
HC433	109
HC434	100
HC435	115
HC436	108
HC437	110
HC438	121
HC439	96
HC44	121
HC440	109
HC441	109
HC442	114
HC443	83
HC444	74
HC445	93
HC446	100
HC447	106
HC448	117
HC449	110
HC45	107
HC450	96
HC451	105
HC452	104
HC453	81
HC454	71
HC455	112
HC456	98
HC457	72
HC458	127
HC459	80
HC46	87
HC460	67
HC461	105
HC462	98
HC463	134
HC464	103
HC465	98
HC466	104
HC467	101
HC468	88
HC469	80
HC47	80
HC470	67
HC471	109
HC472	115
HC473	123
HC48	129
HC49	89
HC5	110
HC50	108
HC51	148
HC52	67
HC53	79
HC54	87
HC55	97
HC56	82
HC57	114
HC58	105
HC59	89
HC6	107
HC60	95
HC61	101
HC62	92
HC63	107
HC64	98
HC65	84
HC66	104
HC67	77
HC68	113
HC69	53
HC7	98
HC70	118
HC71	94
HC72	98
HC73	114
HC74	66
HC75	107
HC76	79
HC77	92
HC78	93
HC79	82
HC8	85
HC80	95
HC81	109
HC82	117
HC83	96
HC84	84
HC85	77
HC86	69
HC87	116
HC88	63
HC89	100
HC9	104
HC90	123
HC91	127
HC92	72
HC93	100
HC94	122
HC95	63
HC96	120
HC97	107
HC98	87
HC99	116
IBS1	96
IBS10	75
IBS100	52
IBS101	103
IBS102	70
IBS103	73
IBS104	106
IBS105	78
IBS106	82
IBS107	118
IBS108	111
IBS109	86
IBS11	62
IBS110	117
IBS111	77
IBS112	100
IBS113	89
IBS114	89
IBS115	90
IBS116	92
IBS117	85
IBS118	94
IBS119	105
IBS12	87
IBS120	71
IBS121	83
IBS122	84
IBS123	83
IBS124	10
IBS125	70
IBS126	120
IBS127	89
IBS129	104
IBS13	100
IBS130	96
IBS131	75
IBS132	69
IBS133	62
IBS134	45
IBS135	99
IBS136	59
IBS137	110
IBS138	91
IBS139	93
IBS14	103
IBS140	104
IBS141	58
IBS142	89
IBS143	105
IBS144	101
IBS145	84
IBS15	68
IBS16	97
IBS17	105
IBS18	62
IBS19	75
IBS2	105
IBS20	52
IBS21	103
IBS22	70
IBS24	73
IBS25	106
IBS26	78
IBS27	82
IBS28	118
IBS29	111
IBS3	80
IBS30	86
IBS31	117
IBS32	77
IBS34	100
IBS35	89
IBS36	89
IBS37	90
IBS38	92
IBS39	85
IBS4	108
IBS40	94
IBS41	105
IBS44	71
IBS45	83
IBS46	84
IBS47	83
IBS48	10
IBS49	70
IBS5	93
IBS50	120
IBS51	89
IBS53	104
IBS54	96
IBS55	75
IBS56	69
IBS57	62
IBS58	45
IBS59	99
IBS6	82
IBS60	59
IBS61	110
IBS62	91
IBS63	93
IBS64	104
IBS65	58
IBS66	89
IBS67	105
IBS68	101
IBS69	84
IBS7	60
IBS70	60
IBS71	69
IBS72	95
IBS73	89
IBS74	74
IBS75	95
IBS76	105
IBS77	85
IBS78	88
IBS79	85
IBS8	91
IBS80	47
IBS81	96
IBS82	105
IBS83	80
IBS84	108
IBS85	93
IBS86	82
IBS87	60
IBS88	91
IBS89	67
IBS9	67
IBS90	75
IBS91	62
IBS92	87
IBS93	100
IBS94	103
IBS95	68
IBS96	97
IBS97	105
IBS98	62
IBS99	75
K001_S1	84
K003_S3	76
K005_S5	36
K006_S6	66
K008_S8	53
K010_S10	62
K01071_S39	90
K01180_S40	98
K012_S12	62
K01282_S41	84
K01315_S43.x	81
K01319_S45	61
K01359_S46	93
K01394_S47	87
K014_S14	58
K01421_S48	70
K01431_S49	72
K01483_S50	28
K015_S15	64
K01563_S51	76
K01567_S52	54
K01622_S53	58
K01652_S55	75
K01666_S56	61
K01686_S57	78
K01693_S58	105
K01786_S59	81
K01821_S61	86
K020_S20	55
K022_S2	72
K023_S3	133
K027_S7	94
K028_S8	59
K029_S9	94
K030_S10	96
K036_S16	99
K037_S17	94
K039_S19.x	106
K040_S20	96
K043_S23	130
K044_S24	75
K045_S25	66
K046_S26	74
K047_S27	70
K0470_S1	61
K048_S28.x	86
K049_S29	101
K0497_S3	44
K051_S31.x	112
K0517_S4	58
K052_S32.x	88
K0537_S5	61
K054_S34.x	104
K0547_S6	71
K055_S35	77
K0586_S8	55
K059_S39	137
K061_S41	80
K0612_S10	54
K062_S42	93
K0622_S11.x	69
K063_S43.x	101
K0632_S12	66
K064_S44	95
K065_S1.x	101
K066_S2	104
K069_S5.x	84
K070_S6.x	81
K071_S7.x	100
K072_S8.x	86
K074_S10.x	103
K0759_S19	83
K076_S12.x	70
K077_S13.x	66
K079_S15.x	107
K080_S16.x	78
K081_S17.x	90
K082_S18	105
K0829_S23	59
K083_S19	81
K085_S21.x	45
K0859_S24	86
K0869_S25	74
K0879_S26	71
K088_S24.x	87
K0882_S28.x	78
K0892_S29	76
K090_S1.x	107
K0912_S31	84
K092_S3.x	123
K093_S4.x	71
K0950_S34	53
K096_S7	65
K097_S8	63
K099_S10	84
K100_S11.x	82
K101_S12.x	76
K102_S13.x	65
K104_S15	107
K105_S16	88
K107_S18.x	100
K108_S19.x	83
K111_S22.x	103
K112_S23.x	59
K113_S24.x	76
K114_S25.x	80
K115_S26.x	78
K116_S27.x	76
K117_S28.x	62
K119_S30	63
K120_S31.x	67
K121_S32.x	85
K122_S33.x	81
K123_S34	76
K124_S35	74
K126_S37	73
K129_S40	43
K130_S41	52
K131_S42.x	48
K132_S43	61
K133_S44.x	58
K134_S45	65
K136_S47.x	102
K137_S48	89
K138_S49.x	95
K140_S51.x	93
K141_S62.x	89
K142_S63.x	93
K143_S64	74
K144_S65.x	79
K145_S66.x	92
K146_S67.x	60
K147_S68.x	89
K148_S69	93
K149_S70	91
K150_S71.x	90
K151_S72	53
K153_S74	81
K154_S75.x	94
K155_S76.x	48
K156_S77	85
K157_S26	48
K159_S28	85
khobe_1	92
khobe_10	106
khobe_11	75
khobe_12	88
khobe_13	124
khobe_14	127
khobe_15	115
khobe_16	113
khobe_17	89
khobe_18	105
khobe_19	120
khobe_2	74
khobe_20	111
khobe_3	115
khobe_4	113
khobe_5	64
khobe_6	101
khobe_7	86
khobe_8	91
khobe_9	136
kmobe1	101
kmobe10	133
kmobe11	121
kmobe12	90
kmobe13	133
kmobe14	114
kmobe15	108
kmobe16	125
kmobe17	116
kmobe18	97
kmobe19	130
kmobe2	129
kmobe20	103
kmobe21	97
kmobe22	87
kmobe23	122
kmobe24	75
kmobe25	91
kmobe26	99
kmobe27	127
kmobe28	94
kmobe29	123
kmobe3	91
kmobe30	126
kmobe31	108
kmobe32	106
kmobe33	103
kmobe34	92
kmobe35	74
kmobe36	115
kmobe37	113
kmobe38	64
kmobe39	101
kmobe4	86
kmobe40	91
kmobe41	136
kmobe42	106
kmobe43	75
kmobe44	88
kmobe45	124
kmobe46	127
kmobe47	115
kmobe48	113
kmobe49	89
kmobe5	105
kmobe50	120
kmobe6	111
kmobe7	107
kmobe8	110
kmobe9	102
M113A_1	84
M115A_1	81
M116A_1	136
M118A_1	97
M122A_1	94
M123A_1	60
M2.PK001A_1	103
M2.PK002A_1	94
M2.PK003A_1	67
M2.PK004A_1	107
M2.PK005A_1	73
M2.PK006A_1	96
M2.PK007A_1	83
M2.PK009A_1	119
M2.PK010A_1	111
M2.PK011A_1	101
M2.PK012A_1	122
M2.PK013A_1	77
M2.PK014A_1	112
M2.PK015A_1	100
M2.PK016A_1	117
M2.PK017A_1	118
M2.PK018A_1	83
M2.PK019A_1	105
M2.PK021A_1	95
M2.PK023A_1	110
M2.PK024A_1	102
M2.PK026A_1	110
M2.PK027A_1	114
M2.PK029A_1	116
M2.PK032A_1	116
M2.PK037A_1	111
M2.PK038A_1	112
M2.PK042A_1	109
M2.PK043A_1	49
M2.PK046A_1	95
M2.PK047A_1	133
M2.PK051A_1	99
M2.PK052A_1	101
M2.PK055A_1	89
M2.PK056B_1	114
M2.PK063A_1	61
M2.PK065A_1	88
M2.PK066A_1	96
M2.PK067A_1	108
M2.PK069B_1	103
M2.PK083B_1	102
M2.PK084A_1	71
M2.PK085A_1	78
M2.PK504A_1	71
M2.PK514A_1	56
M2.PK520B_1	77
M2.PK523A_1	103
M2.PK524A_1	90
M2.PK531B_1	103
M2.PK532A_1	96
M2.PK533A_1	103
M2.PK543A_1	96
M2.PK548A_1	84
M2.PK556A_1	101
M2.PK558A_1	77
M2.PK602A_1	90
M2.PK615A_1	113
M2.PK617A_1	106
M2.PK619A_1	99
M2.PK630A_1	109
M2.PK644A_1	81
M2.PK647A_1	94
M2.PK649A_1	74
M2.PK653A_1	84
M2.PK656A_1	110
M2.PK659A_1	88
M2.PK663A_1	103
M2.PK699A_1	93
M2.PK701A_1	93
M2.PK705A_1	92
M2.PK708A_1	85
M2.PK710A_1	75
M2.PK712A_1	72
M2.PK723A_1	102
M2.PK725A_1	109
M2.PK729A_1	90
M2.PK730A_1	85
M2.PK732A_1	90
M2.PK750A_1	83
M2.PK751A_1	108
M2.PK797A_1	69
M2.PK801A_1	91
M84A_1	55
M89A_1	44
MAA20001	92
MAA20002	101
MAA20003	38
MAA20004	73
MAA20007	97
MAA20009	104
MAA20010	96
MAA20011	107
MAA20013	102
MAA20014	84
MAA20015	105
MAA20018	82
MAA20019	100
MAA20020	98
MAA20021	84
MAA20023	100
MAA20024	95
MAA20026	104
MAA20027	86
MAA20028	62
MAA20031	77
MAA20032	127
MAA20034	78
MAA20036	80
MAA20037	123
MAA20039	93
MAA20040	41
MAA20042	113
MAA20044	117
MAA20045	76
MAA20046	125
MAA20047	73
MAA20049	93
MAA20050	98
MAA20052	87
MAA20053	50
MAA20054	117
MAA20056	102
MAA20060	67
MAA20062	110
MSC103A_1	120
MSC119A_1	86
MSC120A_1	104
MSC1A_1	121
MSC45A_1	128
MSC4A_1	108
MSC54A_1	55
MSC5A_1	73
MSC63A_1	94
MSC6A_1	98
MSC76A_1	109
MSC78A_1	79
MSC79A_1	89
MSC81A_1	90
RC1	98
RC10	89
RC100	101
RC101	74
RC102	79
RC103	64
RC104	70
RC105	84
RC106	89
RC107	69
RC108	57
RC109	66
RC11	110
RC110	20
RC111	74
RC112	42
RC113	13
RC114	78
RC115	47
RC116	84
RC117	80
RC118	64
RC119	61
RC12	82
RC120	96
RC121	43
RC122	86
RC123	80
RC124	94
RC125	36
RC126	15
RC127	48
RC128	79
RC129	90
RC13	100
RC130	56
RC131	65
RC132	103
RC133	70
RC134	26
RC135	95
RC136	110
RC137	116
RC138	87
RC139	67
RC14	82
RC140	118
RC141	99
RC142	87
RC143	55
RC144	48
RC145	85
RC146	54
RC147	90
RC148	103
RC149	57
RC15	85
RC150	50
RC151	105
RC152	134
RC153	84
RC154	79
RC155	84
RC156	101
RC157	112
RC158	51
RC159	83
RC16	98
RC160	94
RC161	110
RC162	102
RC163	90
RC164	87
RC165	105
RC166	55
RC167	46
RC168	89
RC169	85
RC17	98
RC170	69
RC171	58
RC172	49
RC173	20
RC174	88
RC175	32
RC176	96
RC177	9
RC178	93
RC179	111
RC18	94
RC180	49
RC181	88
RC182	94
RC183	13
RC184	55
RC185	13
RC186	86
RC187	105
RC188	13
RC189	13
RC19	79
RC190	10
RC191	80
RC192	102
RC193	11
RC194	4
RC195	77
RC196	94
RC197	96
RC198	16
RC199	94
RC2	75
RC20	68
RC200	21
RC201	10
RC202	29
RC203	12
RC204	110
RC205	13
RC206	33
RC207	75
RC208	76
RC209	90
RC21	106
RC210	83
RC211	80
RC212	88
RC213	91
RC214	99
RC215	7
RC216	92
RC217	84
RC218	23
RC219	23
RC22	61
RC220	64
RC221	57
RC222	103
RC223	119
RC224	88
RC23	75
RC24	2
RC25	63
RC26	86
RC27	100
RC28	107
RC29	69
RC3	110
RC30	65
RC31	57
RC32	82
RC33	69
RC34	90
RC35	61
RC36	59
RC37	77
RC38	100
RC39	86
RC4	60
RC40	86
RC41	88
RC42	58
RC43	55
RC44	49
RC45	61
RC46	90
RC47	107
RC48	104
RC49	93
RC5	62
RC50	94
RC51	75
RC52	69
RC53	112
RC54	85
RC55	76
RC56	57
RC57	117
RC58	84
RC59	73
RC6	73
RC60	54
RC61	47
RC62	80
RC63	131
RC64	79
RC65	108
RC66	105
RC67	69
RC68	74
RC69	70
RC7	46
RC70	91
RC71	109
RC72	69
RC73	43
RC74	64
RC75	55
RC76	109
RC77	35
RC78	109
RC79	84
RC8	71
RC80	97
RC81	83
RC82	84
RC83	114
RC84	108
RC85	111
RC86	100
RC87	89
RC88	111
RC89	86
RC9	92
RC90	94
RC91	78
RC92	77
RC93	114
RC94	96
RC95	100
RC96	25
RC97	88
RC98	93
RC99	96
S002	79
S003	68
S005	106
S006	61
S007	75
S008	2
S011	63
S013	86
S014	100
S015	107
S019	69
S021	65
S023	57
S024	82
S025	69
S026	90
S027	61
S029	59
S035	77
S037	100
S046	86
S072	86
S076	88
S084	58
S087	55
S088	49
S092	61
S093	90
S099	107
S1_001_1	102
S1_002_1	60
S1_003_1	91
S1_005_1	73
S1_006_1	115
S1_007_1	70
S1_008_1	97
S1_009_1	90
S1_010_1	76
S1_011_1	91
S1_012_1	66
S1_013_1	81
S1_014_1	40
S1_015_1	107
S1_016_1	87
S1_017_1	112
S1_018_1	34
S1_019_1	94
S1_020_1	102
S1_021_1	88
S1_022_1	114
S1_023_1	91
S1_024_1	81
S1_025_1	97
S1_026_1	69
S1_027_1	82
S1_028_1	69
S1_029_1	64
S1_030_1	91
S1_031_1	75
S1_032_1	91
S1_033_1	112
S1_034_1	88
S1_035_1	63
S1_036_1	117
S1_037_1	104
S1_038_1	92
S1_039_1	89
S1_040_1	76
S1_041_1	131
S1_042_1	87
S1_043_1	79
S1_045_1	69
S1_047_1	54
S1_048_1	107
S1_049_1	79
S1_050_1	65
S1_051_1	73
S1_052_1	94
S1_053_1	94
S1_054_1	95
S1_057_1	94
S1_058_1	112
S1_060_1	91
S1_061_1	70
S1_062_1	74
S1_064_1	87
S1_065_1	86
S1_066_1	98
S1_067_1	93
S1_068_1	76
S1_069_1	55
S1_070_1	125
S1_071_1	77
S1_072_1	83
S1_073_1	124
S1_074_1	99
S1_075_1	117
S1_077_1	102
S1_078_1	77
S1_079_1	114
S1_081_1	104
S1_083_1	93
S1_084_1	112
S1_086_1	90
S1_087_1	108
S1_088_1	104
S1_089.2_1	82
S1_089_1	87
S1_091_1	124
S1_092_1	100
S1_093_1	107
S1_094_1	97
S1_095_1	78
S1_097_1	98
S1_098_1	105
S1_100_1	71
S1_102_1	116
S1_105_1	105
S1_106_1	103
S1_107_1	93
S1_108_1	115
S1_109_1	90
S1_110_1	126
S1_111_1	112
S1_112_1	84
S1_113_1	88
S1_114_1	61
S1_115_1	88
S1_116_1	90
S1_118_1	104
S1_120_1	97
S1_121_1	103
S1_122_1	85
S1_123_1	69
S1_124_1	71
S1_125_1	121
S1_126_1	110
S1_127_1	120
S1_128_1	97
S1_130_1	107
S1_132_1	66
S103	104
S106	93
S107	94
S110	75
S112	69
S113	112
S116	85
S123	76
S124	57
S125	117
S133	84
S134	73
S135	54
S136	47
S138	80
S142	131
S143	79
S144	108
S145	105
S153	69
S159	74
S168	70
S183	91
S185	109
S2_004_1	99
S2_005_1	88
S2_006_1	100
S2_007_1	106
S2_009_1	91
S2_010_1	84
S2_011_1	84
S2_012_1	100
S2_013_1	109
S2_014_1	92
S2_016_1	87
S2_017_1	93
S2_018_1	86
S2_020_1	120
S2_021_1	119
S2_022_1	78
S2_024_1	109
S2_025_1	53
S2_026_1	109
S2_028_1	91
S2_030_1	104
S2_031_1	83
S2_032_1	119
S2_033_1	91
S2_035_1	98
S2_036_1	91
S2_037_1	79
S2_039_merged_1	123
S2_040_1	104
S2_043_1	66
S2_044_1	115
S2_045_1	105
S2_046_merged_1	128
S2_047_1	96
S2_048_1	67
S2_050_merged_1	73
S2_051_1	80
S2_052_1	83
S2_053_1	66
S2_054_1	103
S2_057_merged_1	58
S2_058_1	115
S2_059_1	96
S2_062_merged_1	74
S2_063_1	74
S2_064_1	96
S200	69
S202	43
S207	64
S208	55
S219	109
S220	35
S232	109
S3_002_1	95
S3_005_1	95
S3_007_1	96
S3_008_1	120
S3_009_1	69
S3_011_1	86
S3_013_1	111
S3_014_1	87
S3_021_1	78
S3_023_1	119
S3_024_1	97
S3_026_1	88
S3_028_1	118
S3_029_1	96
S3_030_1	84
S3_031_1	138
S3_033_1	84
S3_034_1	112
S3_036_1	100
S3_037_1	89
S3_039_1	122
S3_040_1	93
S3_041_1	74
S3_044_1	98
S3_045_1	105
S3_046_1	110
S3_047_1	122
S3_049_1	99
S3_050_1	128
S3_051_1	86
S3_057_1	97
S3_058_1	106
S3_059_1	117
S3_061_merged_1	106
S3_062_1	107
S3_063_1	100
S3_064_1	92
S3_065_1	104
S3_066_1	100
S3_067_1	106
S3_068_1	111
S3_069_1	125
S3_070_1	129
S3_071_1	112
S3_072_1	99
S3_073_1	82
S3_075_1	112
S3_076_1	120
S3_077_1	106
S3_078_1	102
S3_080_1	110
S3_081_1	125
S3_082_1	128
S3_083_1	138
S3_085_1	99
S3_086_1	95
S3_087_1	109
S3_088_1	109
S3_089_1	101
S3_090_1	117
S3_091_1	96
S3_092_1	121
S3_094_1	91
S3_095_1	106
S3_096_1	122
S3_097_1	109
S3_098_1	82
S3_099_merged_1	109
S3_100_1	108
S3_101_1	75
S3_102_1	93
S3_103_1	75
S3_104_1	83
S3_105_1	125
S3_106_1	128
S3_107_1	91
S3_108_1	108
S3_109_1	100
S3_110_1	77
S3_111_1	128
S3_112_1	109
S3_113_1	90
S4_001_1	99
S4_002_1	53
S4_003_1	79
S4_004_1	105
S4_005_1	110
S4_006_1	92
S4_007_1	76
S4_008_1	100
S4_010_1	86
S4_011_1	97
S4_012_1	82
S4_013_1	85
S4_014_1	60
S4_015_1	67
S4_017_1	107
S4_018_merged_1	61
S4_019_1	75
S4_020_1	111
S4_021_1	95
S4_022_1	62
S4_023_1	90
S4_025_1	96
S4_026_1	83
S4_027_1	109
S4_028_1	115
S4_029_1	112
S4_031_1	33
S4_032_1	85
S4_033_1	93
S4_034_merged_1	54
S4_035_1	48
S4_037_1	73
S4_038_1	73
S4_040_1	85
S4_041_1	62
S4_042_1	99
S4_043_1	76
S4_044_1	82
S4_045_1	94
S4_046_1	112
S4_047_1	106
S4_048_1	101
S4_049_1	101
S4_050_1	128
S4_051_1	91
S4_052_1	100
S4_053_1	88
S4_054_1	128
S5_002_1	81
S5_003_1	73
S5_006_1	53
S5_007_1	104
S5_008_1	80
S5_009_1	84
S5_010_1	107
S5_011_1	85
S5_013_1	99
S5_014_1	89
S5_015_1	112
S5_016_1	59
S5_017_1	123
S5_018_1	65
S5_019_1	109
S5_020_1	125
S5_021_1	97
S5_022_1	92
S5_023_1	107
S5_024_1	56
S5_025_1	93
S5_026_1	102
S5_027_1	108
S5_028_1	106
S5_029_1	104
S5_030_1	78
S5_031_1	62
S5_032_1	100
S5_033_1	113
S5_034_1	106
S5_035_1	90
S5_037_1	53
S5_038_1	83
S5_039_1	135
S5_040_1	116
S5_041_1	42
S5_042_1	97
S5_043_1	108
S5_045_1	75
S5_046_1	77
S5_047_1	103
S5_049_1	94
S5_052_1	102
S5_054_1	109
S5_055.2_1	58
S5_055_1	109
S5_056_1	141
S5_057_1	119
S5_060_1	87
S5_061_1	96
S5_062_1	109
S5_064_1	90
S5_066_1	90
[truncated: 321 more rows]

## Sheet: Extended Data Figure 1d
feature	metadata	value	coef	stderr	pval	qval
Bacteroides_thetaiotaomicron	group	CA	1.16727	0.115646	6.20291e-23	1.32122e-20
Gemella_sanguinis	group	CA	-0.649814	0.0731936	2.85717e-18	3.04288e-16
Bacteroides_cellulosilyticus	group	CA	1.01294	0.114864	4.69042e-18	3.3302e-16
Alistipes_shahii	group	CA	1.06835	0.124132	2.68813e-17	1.43143e-15
Bacteroides_xylanisolvens	group	CA	1.09763	0.131354	2.01492e-16	8.58355e-15
Butyricimonas_virosa	group	CA	0.939085	0.112767	2.52891e-16	8.97764e-15
Bacteroides_uniformis	group	CA	0.885861	0.106933	3.5643e-16	1.08457e-14
Sutterella_parvirubra	group	CA	0.424819	0.0522042	1.1235e-15	2.99131e-14
Parabacteroides_distasonis	group	CA	0.731664	0.0902114	1.38623e-15	3.28074e-14
Bacteroides_vulgatus	group	CA	1.06101	0.132208	2.67583e-15	5.69951e-14
Odoribacter_splanchnicus	group	CA	0.911596	0.115963	9.33586e-15	1.80776e-13
Streptococcus_salivarius	group	CA	-0.575699	0.0746121	2.76757e-14	4.41709e-13
Gordonibacter_pamelaeae	group	CA	-0.628843	0.0815152	2.79805e-14	4.41709e-13
Actinomyces_odontolyticus	group	CA	-0.668131	0.0867687	3.11062e-14	4.41709e-13
Actinomyces_naeslundii	group	CA	-0.679066	0.0881602	3.05367e-14	4.41709e-13
Actinomyces_oris	group	CA	-0.622103	0.081584	5.40344e-14	7.19333e-13
Bacteroides_intestinalis	group	CA	0.935026	0.123708	8.8245e-14	1.10566e-12
Bacteroides_stercoris	group	CA	1.06352	0.141015	9.947e-14	1.1732e-12
Bacteroides_salyersiae	group	CA	0.710744	0.094327	1.04652e-13	1.1732e-12
Blautia_wexlerae	group	CA	-0.48991	0.0654512	1.50137e-13	1.59896e-12
Mogibacterium_diversum	group	CA	-0.612405	0.0843687	7.55604e-13	7.66398e-12
Actinomyces_sp_S6_Spd3	group	CA	-0.520288	0.071965	9.26009e-13	8.57565e-12
Actinobaculum_sp_oral_taxon_183	group	CA	-0.571899	0.0790957	9.2132e-13	8.57565e-12
Bacteroides_massiliensis	group	CA	0.816529	0.11996	1.67016e-11	1.48226e-10
Fusobacterium_mortiferum	group	CA	0.432627	0.0649144	4.26318e-11	3.63223e-10
Streptococcus_sanguinis	group	CA	-0.426279	0.0685449	7.19294e-10	5.89268e-09
Clostridium_asparagiforme	group	CA	0.533183	0.085826	7.49097e-10	5.90954e-09
Coprobacter_fastidiosus	group	CA	0.550468	0.0888303	8.23898e-10	6.26751e-09
Intestinimonas_butyriciproducens	group	CA	0.505625	0.0837401	2.15663e-09	1.58401e-08
Actinomyces_sp_HMSC035G02	group	CA	-0.413718	0.0686582	2.32091e-09	1.64784e-08
Streptococcus_australis	group	CA	-0.523293	0.0872695	2.76695e-09	1.90116e-08
Dielma_fastidiosa	group	CA	0.420803	0.0705254	3.29884e-09	2.19579e-08
Gemella_haemolysans	group	CA	-0.334609	0.0566172	4.60877e-09	2.97475e-08
Bacteroides_sp_OM05_12	group	CA	0.423056	0.071741	4.97519e-09	3.11681e-08
Bifidobacterium_longum	group	CA	-0.784401	0.135717	9.83882e-09	5.98762e-08
Actinomyces_sp_ICM47	group	CA	-0.592987	0.102715	1.02173e-08	6.04524e-08
Bacteroides_ovatus	group	CA	0.703134	0.127465	4.35168e-08	2.50516e-07
Alistipes_indistinctus	group	CA	0.632991	0.115637	5.49466e-08	3.0799e-07
Collinsella_stercoris	group	CA	-0.48226	0.0885013	6.29385e-08	3.43741e-07
Bifidobacterium_pseudocatenulatum	group	CA	-0.888336	0.167248	1.32506e-07	7.05592e-07
Fusobacterium_varium	group	CA	0.39148	0.0752545	2.36543e-07	1.22887e-06
Lawsonibacter_asaccharolyticus	group	CA	0.487053	0.093925	2.57949e-07	1.30817e-06
Eubacterium_sulci	group	CA	-0.406481	0.0788678	3.04204e-07	1.50687e-06
Anaerostipes_hadrus	group	CA	-0.441802	0.0858475	3.16443e-07	1.53187e-06
Streptococcus_parasanguinis	group	CA	-0.533095	0.105281	4.85206e-07	2.29664e-06
Eubacterium_sp_CAG_38	group	CA	0.620335	0.125511	8.9631e-07	4.15031e-06
Streptococcus_infantis	group	CA	-0.345894	0.0720464	1.80585e-06	8.18397e-06
Bacteroides_eggerthii	group	CA	0.601031	0.127072	2.55098e-06	1.132e-05
Bifidobacterium_adolescentis	group	CA	-0.801465	0.169953	2.72935e-06	1.1399e-05
Parabacteroides_goldsteinii	group	CA	0.461675	0.0977585	2.64149e-06	1.1399e-05
Streptococcus_mitis	group	CA	-0.41699	0.0883783	2.69769e-06	1.1399e-05
Gemella_morbillorum	group	CA	-0.283154	0.0602664	2.96783e-06	1.21567e-05
Dorea_longicatena	group	CA	-0.50088	0.109193	5.03187e-06	2.02224e-05
Flavonifractor_plautii	group	CA	0.413455	0.0907081	5.76383e-06	2.27351e-05
Oscillibacter_sp_57_20	group	CA	0.565698	0.12519	6.92142e-06	2.68048e-05
Actinomyces_sp_oral_taxon_181	group	CA	-0.307828	0.0683732	7.4723e-06	2.84214e-05
Alistipes_finegoldii	group	CA	0.534742	0.119451	8.40421e-06	3.14052e-05
Paraprevotella_xylaniphila	group	CA	0.268752	0.0610811	1.19247e-05	4.37923e-05
Bacteroides_coprocola	group	CA	0.481992	0.109944	1.28153e-05	4.62654e-05
Streptococcus_anginosus_group	group	CA	-0.35338	0.0837645	2.66726e-05	9.31353e-05
Actinomyces_graevenitzii	group	CA	-0.370654	0.0878083	2.63906e-05	9.31353e-05
Butyricimonas_synergistica	group	CA	0.330901	0.0786192	2.78383e-05	9.56381e-05
Blautia_obeum	group	CA	-0.400554	0.0960256	3.27642e-05	0.000110774
Bacteroides_plebeius	group	CA	0.561152	0.135621	3.78748e-05	0.000126052
Hungatella_hathewayi	group	CA	0.415537	0.104836	7.87535e-05	0.000258069
Eggerthella_lenta	group	CA	-0.380912	0.0968172	8.88664e-05	0.000286796
Dorea_formicigenerans	group	CA	-0.358643	0.0923893	0.000110073	0.000349935
Eubacterium_hallii	group	CA	-0.421069	0.111408	0.000165896	0.000519644
Streptococcus_sp_A12	group	CA	-0.287741	0.0768937	0.000192329	0.000593713
Clostridium_innocuum	group	CA	-0.388048	0.104177	0.000205729	0.000626004
Turicibacter_sanguinis	group	CA	-0.371893	0.100687	0.000232452	0.000697356
Cloacibacillus_porcorum	group	CA	0.301595	0.0818834	0.000241945	0.000715754
Oscillibacter_sp_CAG_241	group	CA	0.432244	0.118354	0.000272811	0.00079601
Blautia_hydrogenotrophica	group	CA	-0.341963	0.0942765	0.000300131	0.000863891
Phascolarctobacterium_succinatutens	group	CA	0.294681	0.0818061	0.000330215	0.00093781
Solobacterium_moorei	group	CA	-0.184685	0.0519795	0.000397605	0.00111434
Catabacter_hongkongensis	group	CA	-0.257783	0.0727796	0.000414446	0.00114645
Bacteroides_finegoldii	group	CA	0.32893	0.0937596	0.000470051	0.0012836
Bacteroides_fragilis	group	CA	0.491173	0.147417	0.000892523	0.00240642
Lactococcus_lactis	group	CA	-0.188133	0.0583487	0.00130146	0.00346515
Streptococcus_thermophilus	group	CA	-0.19109	0.060204	0.00154673	0.00406732
Streptococcus_cristatus	group	CA	-0.157977	0.050038	0.00163837	0.00425576
Clostridium_citroniae	group	CA	0.312348	0.100369	0.00190802	0.00489649
Haemophilus_parainfluenzae	group	CA	0.266918	0.0862423	0.00202003	0.00512223
Streptococcus_oralis	group	CA	-0.270605	0.0888834	0.00238829	0.00598477
Weissella_confusa	group	CA	-0.230971	0.0761039	0.00246463	0.00603409
Peptostreptococcus_stomatis	group	CA	-0.174391	0.0574315	0.00245198	0.00603409
Eubacterium_sp_CAG_180	group	CA	0.446031	0.147163	0.00249781	0.00604583
Parabacteroides_gordonii	group	CA	0.190164	0.0628814	0.00255329	0.00611068
Bacteroides_caccae	group	CA	0.426881	0.142813	0.00286279	0.00677526
Clostridium_aldenense	group	CA	0.166487	0.0561804	0.00311045	0.0072805
Agathobaculum_butyriciproducens	group	CA	-0.240569	0.0823678	0.003567	0.00825838
Clostridium_scindens	group	CA	-0.165974	0.0574979	0.00397337	0.00910031
Bacteroides_dorei	group	CA	0.402136	0.14278	0.00494579	0.0112069
Collinsella_aerofaciens	group	CA	-0.398611	0.142616	0.00528391	0.0118471
Anaeromassilibacillus_sp_An250	group	CA	-0.270493	0.096909	0.00534559	0.0118605
Streptococcus_vestibularis	group	CA	-0.224454	0.0808443	0.00559394	0.0122836
Eubacterium_siraeum	group	CA	0.283096	0.102094	0.00565341	0.0122875
Bifidobacterium_bifidum	group	CA	-0.355022	0.129469	0.00620719	0.0133549
Fusicatenibacter_saccharivorans	group	CA	-0.255584	0.0945478	0.00697711	0.0148612
Dialister_sp_CAG_357	group	CA	-0.392556	0.148451	0.00830593	0.0175165
Prevotella_copri	group	CA	0.381516	0.14774	0.00994648	0.0207706
Alistipes_putredinis	group	CA	0.409896	0.159712	0.0104108	0.0215291
Clostridium_bolteae	group	CA	0.271607	0.106752	0.0110913	0.0227158
Anaerotruncus_colihominis	group	CA	0.252843	0.100079	0.0116677	0.0236688
Eubacterium_limosum	group	CA	-0.208076	0.0831057	0.0124381	0.0249935
Eubacterium_eligens	group	CA	0.332132	0.137944	0.0162223	0.032293
Eubacterium_sp_CAG_274	group	CA	-0.313109	0.131099	0.0170991	0.0336264
Clostridium_disporicum	group	CA	-0.24249	0.101631	0.0172079	0.0336264
Barnesiella_intestinihominis	group	CA	0.269387	0.113635	0.0179364	0.0347314
Veillonella_parvula	group	CA	0.218798	0.0934641	0.0194177	0.0372611
Bilophila_wadsworthia	group	CA	0.219226	0.0947226	0.0208364	0.0396263
Blautia_sp_CAG_257	group	CA	-0.271703	0.117706	0.0211738	0.0399117
Christensenella_minuta	group	CA	-0.203282	0.088263	0.0214645	0.0401047
Olsenella_scatoligenes	group	CA	-0.282689	0.125135	0.0240821	0.0446043
Firmicutes_bacterium_CAG_83	group	CA	0.273064	0.121127	0.0243778	0.0447627
Streptococcus_pasteurianus	group	CA	-0.148326	0.0682652	0.0300171	0.0546465
Clostridium_leptum	group	CA	-0.224343	0.104873	0.0326493	0.0589348
Sellimonas_intestinalis	group	CA	-0.258261	0.127677	0.0433479	0.0775891
Coprococcus_comes	group	CA	-0.224726	0.111739	0.0445598	0.0790936
Gemmiger_formicilis	group	CA	-0.252995	0.126341	0.0454874	0.0800728
Streptococcus_mutans	group	CA	-0.138792	0.0710715	0.0511006	0.0892167
Ruminococcus_torques	group	CA	-0.296865	0.152674	0.0521078	0.0902355
Enterobacter_cloacae_complex	group	CA	-0.132363	0.07032	0.0600704	0.103185
Asaccharobacter_celatus	group	CA	-0.241187	0.129877	0.0635819	0.108344
Clostridium_spiroforme	group	CA	-0.174698	0.0943085	0.0642454	0.108605
Clostridium_sp_CAG_299	group	CA	0.149872	0.0811397	0.0650137	0.109039
Parvimonas_micra	group	CA	-0.126035	0.0692334	0.068975	0.114779
Roseburia_inulinivorans	group	CA	0.206657	0.116259	0.0757624	0.125096
Holdemania_filiformis	group	CA	0.17067	0.0971364	0.0792044	0.129773
Blautia_hansenii	group	CA	-0.215073	0.123899	0.0828777	0.134755
Eubacterium_ramulus	group	CA	-0.217495	0.125907	0.0843834	0.136164
Weissella_cibaria	group	CA	-0.109645	0.0657107	0.0954913	0.15293
Enterococcus_faecalis	group	CA	-0.158463	0.0956304	0.0978081	0.155471
Ruminococcus_lactaris	group	CA	-0.256123	0.156022	0.100974	0.158591
Firmicutes_bacterium_CAG_95	group	CA	0.124088	0.0756543	0.10126	0.158591
Enterococcus_faecium	group	CA	-0.105677	0.0651157	0.104906	0.163102
Adlercreutzia_equolifaciens	group	CA	-0.230603	0.143482	0.108311	0.167175
Ruminococcus_bicirculans	group	CA	0.24187	0.151583	0.110871	0.169896
Lachnospira_pectinoschiza	group	CA	0.234182	0.14757	0.11283	0.171662
Firmicutes_bacterium_CAG_110	group	CA	0.158991	0.102716	0.121954	0.184229
Eisenbergiella_massiliensis	group	CA	0.147366	0.0959595	0.124908	0.187362
Eisenbergiella_tayi	group	CA	-0.130247	0.0858853	0.129687	0.19317
Ruthenibacterium_lactatiformans	group	CA	-0.12952	0.0872692	0.13807	0.203305
Oxalobacter_formigenes	group	CA	0.144943	0.0977429	0.1384	0.203305
Bacteroides_clarus	group	CA	0.141356	0.0956276	0.139653	0.20374
Parasutterella_excrementihominis	group	CA	0.183902	0.126054	0.144886	0.209937
Firmicutes_bacterium_CAG_170	group	CA	0.0969203	0.0673609	0.150497	0.216593
Coprobacillus_cateniformis	group	CA	0.144362	0.10127	0.154304	0.220582
Ruminococcus_callidus	group	CA	0.114102	0.0808704	0.158561	0.225157
Roseburia_intestinalis	group	CA	0.209231	0.148915	0.160304	0.226124
Proteobacteria_bacterium_CAG_139	group	CA	-0.170541	0.124607	0.171405	0.240193
Fusicatenibacter_saccharivorans	group	CD	-1.35486	0.0979175	3.10982e-40	6.53062e-38
Faecalibacterium_prausnitzii	group	CD	-1.16527	0.0853429	2.67687e-39	2.81071e-37
Blautia_obeum	group	CD	-1.78249	0.131348	7.08375e-39	4.95863e-37
Roseburia_inulinivorans	group	CD	-1.49223	0.112821	3.79728e-37	1.99357e-35
Eubacterium_hallii	group	CD	-1.05344	0.0871783	1.22435e-31	5.14228e-30
Gemmiger_formicilis	group	CD	-1.51062	0.126328	4.7002e-31	1.64507e-29
Roseburia_faecis	group	CD	-1.6446	0.139893	3.97015e-30	1.19104e-28
Ruminococcus_torques	group	CD	-1.47515	0.129324	1.49862e-28	3.93387e-27
Anaerostipes_hadrus	group	CD	-1.25227	0.110286	2.55108e-28	5.95252e-27
Dorea_formicigenerans	group	CD	-1.00062	0.0901147	3.25e-27	6.825e-26
Dorea_longicatena	group	CD	-0.816062	0.0742518	1.0116e-26	1.93124e-25
Ruminococcus_bromii	group	CD	-1.85514	0.182341	2.7357e-23	4.41921e-22
Coprococcus_catus	group	CD	-1.2219	0.120029	2.58515e-23	4.41921e-22
Clostridium_leptum	group	CD	-0.994142	0.097991	3.58245e-23	5.37367e-22
Eubacterium_rectale	group	CD	-1.43092	0.142236	7.92121e-23	1.10897e-21
Agathobaculum_butyriciproducens	group	CD	-0.902794	0.0905643	1.85029e-22	2.4285e-21
Roseburia_hominis	group	CD	-1.08466	0.111018	1.13758e-21	1.40525e-20
Coprococcus_comes	group	CD	-1.23835	0.1288	4.62259e-21	5.39302e-20
Roseburia_intestinalis	group	CD	-1.16398	0.13394	1.30555e-17	1.44298e-16
Eubacterium_ramulus	group	CD	-1.02971	0.119466	2.33888e-17	2.45582e-16
Eubacterium_ventriosum	group	CD	-1.04287	0.12275	6.36982e-17	6.36982e-16
Oscillibacter_sp_57_20	group	CD	-0.923773	0.110508	1.90486e-16	1.81828e-15
Bacteroides_fragilis	group	CD	1.12886	0.136844	4.55621e-16	4.16001e-15
Eubacterium_eligens	group	CD	-1.00134	0.125777	4.25369e-15	3.72198e-14
Lachnospira_pectinoschiza	group	CD	-1.00586	0.127605	7.73662e-15	6.49876e-14
Actinomyces_sp_S6_Spd3	group	CD	0.580822	0.0750689	2.30678e-14	1.86317e-13
Adlercreutzia_equolifaciens	group	CD	-1.05194	0.136148	2.49993e-14	1.94439e-13
Escherichia_coli	group	CD	0.768332	0.099801	3.07242e-14	2.30431e-13
Oscillibacter_sp_CAG_241	group	CD	-0.7794	0.102804	7.2894e-14	5.27853e-13
Firmicutes_bacterium_CAG_83	group	CD	-0.863765	0.114389	9.09693e-14	6.36785e-13
Asaccharobacter_celatus	group	CD	-1.02459	0.136312	1.17086e-13	7.93165e-13
Actinomyces_sp_oral_taxon_181	group	CD	0.521645	0.0706447	3.04311e-13	1.99704e-12
Scardovia_wiggsiae	group	CD	0.386924	0.0526298	3.83182e-13	2.43843e-12
Alistipes_putredinis	group	CD	-0.951723	0.131806	9.69271e-13	5.98667e-12
Enterococcus_avium	group	CD	0.462475	0.0647868	1.72088e-12	1.03253e-11
Anaerotignum_lactatifermentans	group	CD	0.519682	0.0764227	1.71942e-11	1.00299e-10
Veillonella_parvula	group	CD	0.620271	0.0941983	7.07107e-11	4.01331e-10
Alistipes_shahii	group	CD	-0.674105	0.102453	7.30797e-11	4.03862e-10
Bacteroides_caccae	group	CD	-0.855864	0.130463	8.28582e-11	4.4616e-10
Firmicutes_bacterium_CAG_94	group	CD	0.431114	0.0657849	8.65833e-11	4.54562e-10
Bacteroides_vulgatus	group	CD	-0.859479	0.133864	2.02315e-10	1.03625e-09
Eubacterium_sp_CAG_38	group	CD	-0.680859	0.110145	8.96092e-10	4.48046e-09
Coprococcus_eutactus	group	CD	-0.693585	0.112603	1.02465e-09	5.00409e-09
Eubacterium_sp_CAG_274	group	CD	-0.741521	0.120478	1.05463e-09	5.03348e-09
Parabacteroides_merdae	group	CD	-0.691142	0.114161	1.93985e-09	9.05261e-09
Odoribacter_splanchnicus	group	CD	-0.61748	0.102441	2.27316e-09	1.03775e-08
Lawsonibacter_asaccharolyticus	group	CD	-0.46786	0.0787895	3.87261e-09	1.73031e-08
Collinsella_aerofaciens	group	CD	-0.899447	0.151997	4.37159e-09	1.91257e-08
Barnesiella_intestinihominis	group	CD	-0.61006	0.104413	6.77412e-09	2.90319e-08
Bifidobacterium_dentium	group	CD	0.456389	0.0791511	1.05604e-08	4.43537e-08
Eubacterium_sp_CAG_251	group	CD	-0.675617	0.118066	1.35663e-08	5.58612e-08
Blautia_coccoides	group	CD	0.423891	0.0756763	2.69147e-08	1.08694e-07
Roseburia_sp_CAG_471	group	CD	-0.573757	0.102791	3.00318e-08	1.18994e-07
Ruminococcus_bicirculans	group	CD	-0.755066	0.13727	4.71566e-08	1.83387e-07
Clostridium_scindens	group	CD	0.343643	0.06328	6.92599e-08	2.64447e-07
Firmicutes_bacterium_CAG_110	group	CD	-0.476261	0.0877843	7.12403e-08	2.67151e-07
Clostridium_clostridioforme	group	CD	0.400423	0.0741235	8.08417e-08	2.97838e-07
Firmicutes_bacterium_CAG_95	group	CD	-0.335052	0.0632364	1.41293e-07	5.1158e-07
Enterococcus_faecium	group	CD	0.359349	0.0686012	1.94507e-07	6.92314e-07
Bifidobacterium_adolescentis	group	CD	-0.816195	0.158225	2.95634e-07	1.03472e-06
Intestinimonas_butyriciproducens	group	CD	-0.354217	0.071376	8.06182e-07	2.77538e-06
Eubacterium_siraeum	group	CD	-0.504321	0.103241	1.18959e-06	3.96529e-06
Lactobacillus_fermentum	group	CD	0.290191	0.0593857	1.17987e-06	3.96529e-06
Turicibacter_sanguinis	group	CD	-0.446448	0.0919742	1.38592e-06	4.54755e-06
Actinomyces_naeslundii	group	CD	-0.4072	0.0842323	1.52802e-06	4.93669e-06
Akkermansia_muciniphila	group	CD	-0.633163	0.132018	1.8429e-06	5.86376e-06
Ruminococcus_lactaris	group	CD	-0.471109	0.0985061	1.96848e-06	6.16986e-06
Christensenella_minuta	group	CD	-0.347282	0.0730528	2.26292e-06	6.98842e-06
Holdemanella_biformis	group	CD	-0.477432	0.100827	2.47692e-06	7.53844e-06
Cloacibacillus_porcorum	group	CD	-0.326934	0.0693589	2.74782e-06	8.24346e-06
Klebsiella_variicola	group	CD	0.413809	0.08818	3.0376e-06	8.98445e-06
Blautia_wexlerae	group	CD	-0.324874	0.0716312	6.38701e-06	1.86288e-05
Eubacterium_sulci	group	CD	0.394711	0.0872048	6.66339e-06	1.91687e-05
Butyricimonas_virosa	group	CD	-0.445353	0.098463	6.76334e-06	1.91933e-05
Bacteroides_plebeius	group	CD	-0.514856	0.114796	8.06519e-06	2.22854e-05
Erysipelatoclostridium_ramosum	group	CD	0.526619	0.117399	8.03631e-06	2.22854e-05
Bacteroides_coprocola	group	CD	-0.39827	0.0893639	9.18171e-06	2.5041e-05
Klebsiella_pneumoniae	group	CD	0.476184	0.107481	1.03535e-05	2.78748e-05
Gemella_haemolysans	group	CD	0.287515	0.065154	1.12142e-05	2.98099e-05
Gemella_morbillorum	group	CD	0.26907	0.0612834	1.24044e-05	3.25615e-05
Streptococcus_parasanguinis	group	CD	0.390637	0.0897228	1.46378e-05	3.79499e-05
Veillonella_atypica	group	CD	0.366245	0.0847625	1.69636e-05	4.34432e-05
Actinomyces_sp_HMSC035G02	group	CD	0.279582	0.0649857	1.84287e-05	4.66268e-05
Bacteroides_uniformis	group	CD	-0.435361	0.101674	2.01608e-05	5.04019e-05
Solobacterium_moorei	group	CD	0.234542	0.0549278	2.12507e-05	5.25016e-05
Enterococcus_faecalis	group	CD	0.394098	0.096015	4.35329e-05	0.000106301
Clostridium_disporicum	group	CD	-0.371665	0.0924697	6.23796e-05	0.000150571
Clostridium_innocuum	group	CD	0.397683	0.0991086	6.41553e-05	0.000153098
Actinomyces_graevenitzii	group	CD	0.336213	0.0840114	6.70572e-05	0.000158225
Parabacteroides_goldsteinii	group	CD	-0.386175	0.0966126	6.84224e-05	0.000159652
Bacteroides_intestinalis	group	CD	-0.438251	0.11006	7.28932e-05	0.000168215
Klebsiella_quasipneumoniae	group	CD	0.343188	0.0872479	8.90176e-05	0.000203192
Ruminococcus_gnavus	group	CD	0.512052	0.130848	9.66713e-05	0.00021829
Bacteroides_massiliensis	group	CD	-0.399297	0.103042	0.00011294	0.000252313
Prevotella_copri	group	CD	-0.504635	0.130422	0.000115653	0.000255655
Ruminococcus_callidus	group	CD	-0.269762	0.0698357	0.000118697	0.000259649
Eubacterium_sp_CAG_180	group	CD	-0.525823	0.140941	0.000200716	0.00043454
Bacteroides_finegoldii	group	CD	-0.28933	0.0800083	0.000312581	0.000669816
Gordonibacter_pamelaeae	group	CD	-0.272131	0.0758124	0.000346016	0.000733974
Veillonella_dispar	group	CD	0.197044	0.0559928	0.000450875	0.000946839
Bifidobacterium_pseudocatenulatum	group	CD	-0.541052	0.15748	0.000613318	0.00127522
Bacteroides_salyersiae	group	CD	-0.265859	0.0774441	0.000619546	0.00127554
Blautia_producta	group	CD	0.233338	0.0680784	0.000631921	0.00128838
Holdemania_filiformis	group	CD	-0.277997	0.0818964	0.000712294	0.00143829
Streptococcus_pasteurianus	group	CD	0.245586	0.0726638	0.000751208	0.00150242
Veillonella_sp_T11011_6	group	CD	0.189344	0.0562964	0.000796837	0.00157864
Alistipes_finegoldii	group	CD	-0.363862	0.108362	0.000812717	0.00159242
Veillonella_infantium	group	CD	0.217028	0.0646746	0.000818958	0.00159242
Collinsella_stercoris	group	CD	-0.288355	0.0863061	0.00086284	0.00166235
Bacteroides_eggerthii	group	CD	-0.306301	0.0921957	0.000922457	0.00176105
Ruthenibacterium_lactatiformans	group	CD	-0.270574	0.0816902	0.000956059	0.00180876
Acidaminococcus_intestini	group	CD	0.347164	0.10526	0.00100463	0.00188369
Bacteroides_stercoris	group	CD	-0.407629	0.126714	0.00133387	0.00247887
Phascolarctobacterium_succinatutens	group	CD	-0.215306	0.0684499	0.00170322	0.00313751
Roseburia_sp_CAG_303	group	CD	-0.220275	0.0710409	0.00198033	0.00361626
Anaerotruncus_colihominis	group	CD	-0.285118	0.0926459	0.00213956	0.00387335
Clostridium_sp_CAG_58	group	CD	-0.321379	0.104532	0.00216129	0.00387925
Firmicutes_bacterium_CAG_145	group	CD	-0.165354	0.0550305	0.00271851	0.00483803
Faecalitalea_cylindroides	group	CD	-0.203386	0.0681207	0.00289278	0.00510491
Butyricimonas_synergistica	group	CD	-0.194972	0.0663922	0.0033872	0.0059276
Alistipes_indistinctus	group	CD	-0.311707	0.106433	0.00347502	0.00603102
Desulfovibrio_piger	group	CD	-0.242941	0.0835753	0.00372473	0.00641143
Bifidobacterium_longum	group	CD	-0.34113	0.11909	0.00425698	0.00722421
Lactobacillus_salivarius	group	CD	0.208833	0.0729209	0.00426572	0.00722421
Eisenbergiella_tayi	group	CD	-0.227203	0.0805468	0.00487797	0.00819498
Bacteroides_clarus	group	CD	-0.215049	0.0797019	0.00707986	0.0117998
Clostridium_aldenense	group	CD	0.167393	0.062937	0.00793602	0.0131226
Bacteroides_xylanisolvens	group	CD	-0.303497	0.115794	0.00888899	0.0145835
Blautia_sp_CAG_257	group	CD	0.288916	0.115251	0.0123263	0.0200661
Olsenella_scatoligenes	group	CD	0.301424	0.120609	0.0125942	0.0203444
Parabacteroides_distasonis	group	CD	-0.262996	0.105388	0.0127247	0.0203983
Paraprevotella_xylaniphila	group	CD	-0.119736	0.0492099	0.0151271	0.0240658
Dorea_sp_CAG_317	group	CD	0.215592	0.0919132	0.0191748	0.0302761
Anaeromassilibacillus_sp_An250	group	CD	0.172788	0.074647	0.0208123	0.0326162
Streptococcus_thermophilus	group	CD	0.149183	0.0650263	0.021969	0.034174
Streptococcus_sanguinis	group	CD	-0.146146	0.064166	0.0229419	0.0354251
Coprobacillus_cateniformis	group	CD	-0.209113	0.0922677	0.0236238	0.0362117
Megasphaera_elsdenii	group	CD	0.248121	0.112219	0.02724	0.0414522
Intestinibacter_bartlettii	group	CD	-0.247649	0.112435	0.0278327	0.0420494
Bacteroides_cellulosilyticus	group	CD	-0.235638	0.107245	0.0282164	0.0423245
Eggerthella_lenta	group	CD	-0.205628	0.0942778	0.02939	0.0437724
Blautia_hydrogenotrophica	group	CD	-0.177495	0.0821831	0.0310093	0.0458589
Blautia_hansenii	group	CD	0.255993	0.120556	0.0339418	0.0498445
Fusobacterium_varium	group	CD	0.134556	0.0642437	0.0364487	0.0531543
Clostridium_sp_CAG_299	group	CD	-0.167368	0.080104	0.0369048	0.0534483
Sellimonas_intestinalis	group	CD	0.254748	0.123295	0.0390486	0.0561658
Streptococcus_australis	group	CD	-0.195767	0.0976901	0.0453214	0.0647448
Bacteroides_ovatus	group	CD	-0.240001	0.123124	0.0515214	0.0731047
Phascolarctobacterium_faecium	group	CD	-0.247903	0.127444	0.052008	0.0732999
Bacteroides_dorei	group	CD	0.256313	0.131992	0.0524086	0.073372
Megamonas_funiformis	group	CD	-0.22591	0.116662	0.0530714	0.0738079
Flavonifractor_plautii	group	CD	0.191523	0.100119	0.0560169	0.076886
Catabacter_hongkongensis	group	CD	-0.152709	0.0797952	0.0559126	0.076886
Eisenbergiella_massiliensis	group	CD	0.159519	0.0842347	0.0585241	0.0798057
Clostridium_sp_CAG_242	group	CD	-0.189224	0.100551	0.0601212	0.0814545
Clostridium_bolteae	group	CD	0.186442	0.103601	0.0721984	0.0971901
Clostridium_asparagiforme	group	CD	-0.140363	0.0787635	0.0750145	0.100338
Megamonas_hypermegale	group	CD	-0.131604	0.0748971	0.0791768	0.105235
Clostridium_bolteae_CAG_59	group	CD	0.126356	0.072377	0.0811261	0.107148
Streptococcus_gordonii	group	CD	-0.135608	0.0835339	0.104796	0.137545
Actinomyces_sp_ICM47	group	CD	0.154253	0.0972167	0.112873	0.146632
Streptococcus_mitis	group	CD	0.129327	0.0815627	0.113116	0.146632
Bifidobacterium_bifidum	group	CD	0.185311	0.120646	0.12483	0.159039
Dialister_sp_CAG_357	group	CD	0.220068	0.14284	0.12369	0.159039
Actinomyces_odontolyticus	group	CD	0.124152	0.0808559	0.124959	0.159039
Clostridium_citroniae	group	CD	-0.144964	0.0947485	0.126309	0.159788
Haemophilus_parainfluenzae	group	CD	-0.120397	0.0792969	0.129228	0.162502
Peptostreptococcus_stomatis	group	CD	0.0882536	0.0582763	0.130214	0.162768
Rothia_mucilaginosa	group	CD	0.135083	0.089558	0.131759	0.163724
Oxalobacter_formigenes	group	CD	-0.122355	0.0891802	0.170346	0.210427
Parvimonas_micra	group	CRC	1.16747	0.0887337	9.66473e-37	2.06825e-34
Blautia_wexlerae	group	CRC	-0.75166	0.0652434	5.03006e-29	5.38217e-27
Peptostreptococcus_stomatis	group	CRC	0.800624	0.0707592	4.15785e-28	2.96593e-26
Anaerostipes_hadrus	group	CRC	-0.89624	0.0857377	2.05568e-24	1.09979e-22
Fusicatenibacter_saccharivorans	group	CRC	-1.06327	0.105776	8.98708e-23	3.84647e-21
Gemella_sanguinis	group	CRC	-0.721105	0.0722571	1.75525e-22	5.36606e-21
Butyricimonas_virosa	group	CRC	1.12505	0.112594	1.56604e-22	5.36606e-21
Bacteroides_fragilis	group	CRC	1.39101	0.14121	5.72911e-22	1.53254e-20
Bacteroides_thetaiotaomicron	group	CRC	1.11169	0.113908	1.3113e-21	3.11798e-20
Actinomyces_odontolyticus	group	CRC	-0.904508	0.0931372	2.02173e-21	4.3265e-20
Actinomyces_naeslundii	group	CRC	-0.767921	0.0801339	6.4034e-21	1.24575e-19
Streptococcus_australis	group	CRC	-0.783362	0.0847656	1.28556e-19	2.29257e-18
Eubacterium_hallii	group	CRC	-0.978146	0.108336	7.95685e-19	1.30982e-17
Intestinimonas_butyriciproducens	group	CRC	0.763084	0.0846392	8.88997e-19	1.3589e-17
Hungatella_hathewayi	group	CRC	0.916422	0.102837	2.1436e-18	3.05821e-17
Bacteroides_xylanisolvens	group	CRC	1.03869	0.11995	1.7341e-17	2.31935e-16
Streptococcus_salivarius	group	CRC	-0.703761	0.081762	2.65063e-17	3.33667e-16
Bacteroides_uniformis	group	CRC	0.826229	0.0995995	3.24178e-16	3.85412e-15
Bacteroides_salyersiae	group	CRC	0.790149	0.0979036	1.87656e-15	2.1136e-14
Gemella_morbillorum	group	CRC	0.559616	0.069738	2.67685e-15	2.86423e-14
Clostridium_symbiosum	group	CRC	0.899021	0.112323	3.13684e-15	3.19659e-14
Actinobaculum_sp_oral_taxon_183	group	CRC	-0.617234	0.0775964	4.57798e-15	4.45313e-14
Clostridium_aldenense	group	CRC	0.446442	0.0576361	2.20463e-14	2.05126e-13
Parabacteroides_distasonis	group	CRC	0.705566	0.0917125	3.25911e-14	2.90604e-13
Solobacterium_moorei	group	CRC	0.485744	0.0642434	8.61746e-14	7.37655e-13
Ruminococcus_torques	group	CRC	-1.10326	0.150429	4.41714e-13	3.63565e-12
Actinomyces_sp_ICM47	group	CRC	-0.727798	0.100788	9.8048e-13	7.77121e-12
Agathobaculum_butyriciproducens	group	CRC	-0.603205	0.0844856	1.72953e-12	1.32186e-11
Actinomyces_oris	group	CRC	-0.582771	0.0817066	1.81877e-12	1.34213e-11
Bacteroides_sp_OM05_12	group	CRC	0.505196	0.0712142	2.37309e-12	1.69281e-11
Odoribacter_splanchnicus	group	CRC	0.798928	0.116603	1.23313e-11	8.51257e-11
Mogibacterium_diversum	group	CRC	-0.547338	0.0803129	1.57486e-11	1.05319e-10
Cloacibacillus_porcorum	group	CRC	0.574959	0.0848749	2.06658e-11	1.34015e-10
Alistipes_finegoldii	group	CRC	0.809128	0.120921	3.56853e-11	2.24608e-10
Bacteroides_vulgatus	group	CRC	0.877138	0.13129	3.82148e-11	2.27166e-10
Clostridium_citroniae	group	CRC	0.660212	0.0987903	3.77026e-11	2.27166e-10
Bacteroides_caccae	group	CRC	0.940369	0.141177	4.35499e-11	2.51883e-10
Fusobacterium_mortiferum	group	CRC	0.454657	0.0697734	1.11084e-10	6.25576e-10
Dorea_longicatena	group	CRC	-0.722209	0.111461	1.4045e-10	7.51405e-10
Asaccharobacter_celatus	group	CRC	-0.830856	0.128193	1.38865e-10	7.51405e-10
Bifidobacterium_adolescentis	group	CRC	-1.05423	0.162935	1.48931e-10	7.77345e-10
Eubacterium_rectale	group	CRC	-0.98116	0.152037	1.6578e-10	8.44688e-10
Streptococcus_sp_A12	group	CRC	-0.494836	0.0769184	1.88423e-10	9.37731e-10
Alistipes_shahii	group	CRC	0.739633	0.116768	3.51453e-10	1.70934e-09
Sutterella_parvirubra	group	CRC	0.32445	0.0515418	4.48978e-10	2.13514e-09
Clostridium_bolteae	group	CRC	0.658741	0.104805	4.76199e-10	2.21536e-09
Gordonibacter_pamelaeae	group	CRC	-0.502182	0.0810711	8.3503e-10	3.80205e-09
Eubacterium_sulci	group	CRC	-0.479939	0.0777377	9.46679e-10	4.22061e-09
Eubacterium_ventriosum	group	CRC	-0.780468	0.127552	1.32286e-09	5.7774e-09
Lactobacillus_salivarius	group	CRC	0.482077	0.0794522	1.80353e-09	7.71912e-09
Streptococcus_mitis	group	CRC	-0.526367	0.0871737	2.15135e-09	9.02725e-09
Streptococcus_infantis	group	CRC	-0.423701	0.0705182	2.56984e-09	1.05759e-08
Adlercreutzia_equolifaciens	group	CRC	-0.844143	0.141904	3.66325e-09	1.47913e-08
Weissella_confusa	group	CRC	-0.421962	0.0710381	3.8576e-09	1.52875e-08
Clostridium_asparagiforme	group	CRC	0.473868	0.0803123	4.87109e-09	1.8953e-08
Alistipes_indistinctus	group	CRC	0.676442	0.114745	5.01944e-09	1.91814e-08
Eubacterium_sp_CAG_180	group	CRC	0.893376	0.151839	5.36921e-09	2.01581e-08
Bacteroides_ovatus	group	CRC	0.734669	0.125395	6.20976e-09	2.29119e-08
Eisenbergiella_massiliensis	group	CRC	0.501045	0.0857459	6.79468e-09	2.46451e-08
Dielma_fastidiosa	group	CRC	0.40555	0.0697485	8.03572e-09	2.86607e-08
Bacteroides_cellulosilyticus	group	CRC	0.648773	0.112252	9.82793e-09	3.39997e-08
Parabacteroides_gordonii	group	CRC	0.385989	0.066789	9.85037e-09	3.39997e-08
Gemella_haemolysans	group	CRC	-0.320049	0.0566087	2.01615e-08	6.8485e-08
Blautia_obeum	group	CRC	-0.565308	0.101671	3.40735e-08	1.13933e-07
Fusobacterium_varium	group	CRC	0.40506	0.074119	5.76486e-08	1.89797e-07
Cloacibacillus_evryensis	group	CRC	0.313503	0.0576787	6.78036e-08	2.19848e-07
Actinomyces_sp_HMSC035G02	group	CRC	-0.349196	0.0647171	8.41027e-08	2.68626e-07
Eubacterium_sp_CAG_274	group	CRC	-0.664998	0.1276	2.248e-07	7.07457e-07
Erysipelatoclostridium_ramosum	group	CRC	0.673899	0.129598	2.38982e-07	7.41191e-07
Streptococcus_sanguinis	group	CRC	-0.335423	0.0646987	2.59267e-07	7.92615e-07
Roseburia_sp_CAG_471	group	CRC	-0.529648	0.104926	5.25378e-07	1.56154e-06
Lactococcus_lactis	group	CRC	-0.287661	0.0569801	5.23677e-07	1.56154e-06
Weissella_cibaria	group	CRC	-0.303769	0.0614565	8.93995e-07	2.62075e-06
Parabacteroides_goldsteinii	group	CRC	0.460718	0.09499	1.41733e-06	4.09875e-06
Coprococcus_comes	group	CRC	-0.683884	0.141491	1.53924e-06	4.39198e-06
Clostridium_leptum	group	CRC	-0.523588	0.109137	1.83523e-06	5.16763e-06
Actinomyces_sp_S6_Spd3	group	CRC	-0.336979	0.0728054	4.13723e-06	1.14983e-05
Butyricimonas_synergistica	group	CRC	0.357707	0.0775934	4.51472e-06	1.23865e-05
Blautia_hansenii	group	CRC	-0.540238	0.117819	5.07054e-06	1.37354e-05
Bifidobacterium_longum	group	CRC	-0.625676	0.136869	5.41396e-06	1.44823e-05
Bacteroides_stercoris	group	CRC	0.667759	0.146294	5.58993e-06	1.47685e-05
Bifidobacterium_dentium	group	CRC	0.375293	0.0827906	6.4729e-06	1.68927e-05
Roseburia_intestinalis	group	CRC	-0.639356	0.142525	8.04937e-06	2.07538e-05
Anaerotruncus_colihominis	group	CRC	0.445589	0.100004	9.24652e-06	2.35566e-05
Flavonifractor_plautii	group	CRC	0.389097	0.0884599	1.19914e-05	3.019e-05
Bilophila_wadsworthia	group	CRC	0.41339	0.0942283	1.2629e-05	3.14256e-05
Bacteroides_intestinalis	group	CRC	0.531085	0.122682	1.6395e-05	4.03279e-05
Clostridium_bolteae_CAG_59	group	CRC	0.320148	0.0749582	2.11981e-05	5.155e-05
Clostridium_clostridioforme	group	CRC	0.321754	0.075696	2.31904e-05	5.57612e-05
Roseburia_faecis	group	CRC	-0.627308	0.147775	2.37664e-05	5.58901e-05
Bacteroides_eggerthii	group	CRC	0.449309	0.105787	2.35305e-05	5.58901e-05
Bifidobacterium_bifidum	group	CRC	-0.60875	0.144323	2.67489e-05	6.22203e-05
Eubacterium_ramulus	group	CRC	-0.511506	0.123843	3.90726e-05	8.99089e-05
Roseburia_sp_CAG_303	group	CRC	-0.302196	0.0734371	4.17034e-05	9.49419e-05
Eisenbergiella_tayi	group	CRC	0.355735	0.0887764	6.57499e-05	0.00014811
Actinomyces_graevenitzii	group	CRC	-0.353867	0.0886488	7.00747e-05	0.000156208
Dialister_sp_CAG_357	group	CRC	-0.586466	0.147631	7.59082e-05	0.000167468
Dorea_formicigenerans	group	CRC	-0.397761	0.102023	0.000102755	0.000224383
Lactococcus_garvieae	group	CRC	-0.262225	0.0687954	0.000145958	0.000315505
Veillonella_parvula	group	CRC	0.352732	0.0928373	0.00015323	0.000327911
Prevotella_copri	group	CRC	0.544999	0.14503	0.000180703	0.000382876
Roseburia_inulinivorans	group	CRC	-0.435532	0.116025	0.000183612	0.000385226
Parabacteroides_merdae	group	CRC	0.45635	0.124144	0.000248761	0.000516843
Lactobacillus_fermentum	group	CRC	0.226556	0.061732	0.000254585	0.000523857
Blautia_hydrogenotrophica	group	CRC	-0.307165	0.0840505	0.000270235	0.000550765
Gemmiger_formicilis	group	CRC	-0.446315	0.124828	0.000365324	0.000737542
Lactococcus_petauri	group	CRC	-0.244536	0.0687185	0.000389397	0.000778794
Collinsella_stercoris	group	CRC	-0.315209	0.0886977	0.000396452	0.000785563
Streptococcus_thermophilus	group	CRC	-0.211611	0.0597737	0.000417098	0.00081889
Turicibacter_sanguinis	group	CRC	-0.350562	0.0992815	0.000431723	0.000839898
Enterococcus_faecium	group	CRC	-0.218738	0.0620053	0.000437034	0.00084257
Akkermansia_muciniphila	group	CRC	0.518354	0.147253	0.000449532	0.000858927
Ruthenibacterium_lactatiformans	group	CRC	0.269629	0.0777895	0.000549067	0.00103983
Firmicutes_bacterium_CAG_95	group	CRC	0.257669	0.075668	0.000685701	0.00128719
Faecalicoccus_pleomorphus	group	CRC	0.188923	0.0566442	0.000881605	0.00164055
Streptococcus_parasanguinis	group	CRC	-0.310588	0.0968032	0.00137437	0.00253548
Bacteroides_plebeius	group	CRC	0.458437	0.145388	0.00166018	0.00303656
Bifidobacterium_pseudocatenulatum	group	CRC	-0.502104	0.163258	0.00215495	0.00390813
Firmicutes_bacterium_CAG_83	group	CRC	0.359681	0.117066	0.00217692	0.0039148
Absiella_dolichum	group	CRC	-0.154906	0.052269	0.003108	0.00554259
Eubacterium_dolichum_CAG_375	group	CRC	-0.143833	0.0497956	0.00394973	0.00698548
Rothia_mucilaginosa	group	CRC	-0.25357	0.0886866	0.00433053	0.00759618
Anaerotignum_lactatifermentans	group	CRC	0.212022	0.0758396	0.00527248	0.00917325
Firmicutes_bacterium_CAG_110	group	CRC	0.288237	0.104186	0.00576318	0.00994613
Catabacter_hongkongensis	group	CRC	0.238587	0.086356	0.00582894	0.00997914
Parabacteroides_johnsonii	group	CRC	0.169394	0.0615608	0.00603023	0.0102418
Oscillibacter_sp_57_20	group	CRC	0.337329	0.123592	0.00645011	0.0108687
Bacteroides_coprocola	group	CRC	0.286377	0.105851	0.00692969	0.0115856
Veillonella_atypica	group	CRC	0.22304	0.0826917	0.00710201	0.0117816
Holdemania_filiformis	group	CRC	0.250701	0.0946286	0.00818499	0.0134737
Streptococcus_infantarius	group	CRC	-0.132558	0.051046	0.0095387	0.0155823
Streptococcus_pasteurianus	group	CRC	0.185155	0.0723735	0.0106553	0.0172746
Parasutterella_excrementihominis	group	CRC	-0.310791	0.124216	0.0124976	0.0199589
Proteobacteria_bacterium_CAG_139	group	CRC	-0.305039	0.121838	0.012441	0.0199589
Turicimonas_muris	group	CRC	-0.184329	0.0739456	0.0128263	0.0203321
Oxalobacter_formigenes	group	CRC	0.242281	0.0982997	0.0138694	0.021824
Haemophilus_parainfluenzae	group	CRC	0.208249	0.085586	0.0151292	0.0234612
Coprobacter_fastidiosus	group	CRC	0.199897	0.0821311	0.0151019	0.0234612
Oscillibacter_sp_CAG_241	group	CRC	0.285016	0.117895	0.0157925	0.0243137
Faecalibacterium_prausnitzii	group	CRC	-0.203162	0.084775	0.0167248	0.0255132
Clostridium_sp_CAG_58	group	CRC	0.288601	0.120521	0.0168101	0.0255132
Clostridium_sp_CAG_299	group	CRC	0.194117	0.0814729	0.0173659	0.0261712
Streptococcus_cristatus	group	CRC	-0.118735	0.0504032	0.0186682	0.027937
Bacteroides_massiliensis	group	CRC	0.273694	0.116981	0.0194862	0.0289587
Ruminococcus_lactaris	group	CRC	-0.272224	0.116763	0.0199176	0.0292856
Eubacterium_limosum	group	CRC	0.185533	0.0796197	0.0199799	0.0292856
Clostridium_innocuum	group	CRC	-0.240986	0.104355	0.021118	0.0307433
Klebsiella_pneumoniae	group	CRC	0.252206	0.112986	0.02581	0.0373199
Enterococcus_faecalis	group	CRC	-0.202454	0.0928841	0.0295031	0.0423736
Allisonella_histaminiformans	group	CRC	-0.137658	0.0657415	0.0365027	0.0520771
Escherichia_coli	group	CRC	0.214867	0.1031	0.0373923	0.052993
Actinomyces_sp_oral_taxon_181	group	CRC	-0.143034	0.0701497	0.0416981	0.0587065
Alistipes_putredinis	group	CRC	0.280292	0.140689	0.0465956	0.0651729
Eubacterium_siraeum	group	CRC	0.224002	0.114206	0.0500958	0.0696137
Ruminococcus_bicirculans	group	CRC	-0.287124	0.146883	0.0508707	0.0697842
Olsenella_scatoligenes	group	CRC	-0.2367	0.120959	0.0506247	0.0697842
Tyzzerella_nexilis	group	CRC	0.189506	0.0996754	0.0575422	0.0784333
Bacteroides_finegoldii	group	CRC	0.175174	0.0930262	0.0599646	0.0812179
Eubacterium_sp_CAG_251	group	CRC	-0.235197	0.131434	0.0738233	0.0993597
Holdemanella_biformis	group	CRC	-0.211492	0.118814	0.0753582	0.100792
Eubacterium_callanderi	group	CRC	0.0822848	0.0466692	0.0781624	0.103893
Intestinibacter_bartlettii	group	CRC	0.194282	0.112561	0.0846349	0.111802
Sellimonas_intestinalis	group	CRC	-0.214769	0.126267	0.0892534	0.117179
Bacteroides_dorei	group	CRC	0.231077	0.138021	0.0943815	0.123156
Phascolarctobacterium_faecium	group	CRC	0.216139	0.130801	0.0987423	0.127294
Firmicutes_bacterium_CAG_145	group	CRC	0.105521	0.0637493	0.0981679	0.127294
Coprococcus_eutactus	group	CRC	-0.207483	0.126606	0.101548	0.130059
Enterobacter_cloacae_complex	group	CRC	-0.10285	0.0628607	0.102103	0.130059
Klebsiella_variicola	group	CRC	0.131753	0.0832654	0.113871	0.144192
Anaeromassilibacillus_sp_An250	group	CRC	0.137456	0.0909281	0.130908	0.164791
Eggerthella_lenta	group	CRC	-0.143039	0.0966015	0.13898	0.173928
Coprobacillus_cateniformis	group	CRC	-0.143645	0.0983105	0.144274	0.179504
Phascolarctobacterium_succinatutens	group	CRC	0.110135	0.0773557	0.154814	0.191504
Megasphaera_elsdenii	group	CRC	-0.153725	0.113308	0.175162	0.215429
Coprococcus_catus	group	CRC	-0.169491	0.127304	0.183345	0.224204
Actinomyces_odontolyticus	group	CVD	-0.897778	0.0926758	2.66204e-21	5.53704e-19
Streptococcus_mitis	group	CVD	-0.808549	0.0921622	7.06201e-18	7.34449e-16
Actinomyces_sp_ICM47	group	CVD	-0.923376	0.109142	9.02098e-17	6.25454e-15
Actinomyces_oris	group	CVD	-0.727389	0.0878811	3.87218e-16	2.01353e-14
Actinobaculum_sp_oral_taxon_183	group	CVD	-0.679966	0.0859819	6.67725e-15	2.77774e-13
Streptococcus_infantis	group	CVD	-0.569319	0.0750883	7.55878e-14	2.62038e-12
Streptococcus_sanguinis	group	CVD	-0.50004	0.068787	7.11599e-13	2.11447e-11
Actinomyces_naeslundii	group	CVD	-0.63142	0.0891315	2.58531e-12	6.7218e-11
Streptococcus_anginosus_group	group	CVD	-0.610263	0.0879604	7.01108e-12	1.62034e-10
Streptococcus_oralis	group	CVD	-0.639818	0.0936056	1.39738e-11	2.90654e-10
Streptococcus_gordonii	group	CVD	-0.556406	0.0827757	2.96214e-11	5.60114e-10
Streptococcus_australis	group	CVD	-0.625716	0.093859	4.25602e-11	7.37711e-10
Gordonibacter_pamelaeae	group	CVD	-0.587647	0.0886337	5.39774e-11	8.63638e-10
Gemella_sanguinis	group	CVD	-0.504256	0.0790553	2.693e-10	4.00103e-09
Mogibacterium_diversum	group	CVD	-0.538883	0.0866235	7.16601e-10	9.93687e-09
Eggerthella_lenta	group	CVD	-0.669444	0.108227	8.90242e-10	1.15732e-08
Gemella_haemolysans	group	CVD	-0.365034	0.0611189	3.21014e-09	3.9277e-08
Actinomyces_sp_S6_Spd3	group	CVD	-0.491569	0.0826145	3.66435e-09	4.23436e-08
Eubacterium_sulci	group	CVD	-0.527603	0.0907347	8.08688e-09	8.853e-08
Rothia_mucilaginosa	group	CVD	-0.539901	0.094087	1.25571e-08	1.30594e-07
Actinomyces_sp_HMSC035G02	group	CVD	-0.397505	0.0695813	1.45253e-08	1.43869e-07
Actinomyces_sp_oral_taxon_181	group	CVD	-0.397257	0.0724937	5.34725e-08	5.05558e-07
Turicibacter_sanguinis	group	CVD	-0.558816	0.10647	1.85994e-07	1.68203e-06
Parvimonas_micra	group	CVD	-0.369847	0.0719073	3.22719e-07	2.7969e-06
Gemella_morbillorum	group	CVD	-0.32446	0.0640738	4.86328e-07	4.04625e-06
Firmicutes_bacterium_CAG_83	group	CVD	-0.613159	0.126018	1.31857e-06	1.05486e-05
Streptococcus_mutans	group	CVD	-0.337441	0.0729952	4.26493e-06	3.28558e-05
Streptococcus_salivarius	group	CVD	-0.356107	0.0787521	6.83873e-06	5.0802e-05
Streptococcus_cristatus	group	CVD	-0.233252	0.0524418	9.61424e-06	6.89573e-05
Bacteroides_uniformis	group	CVD	0.469067	0.108136	1.58061e-05	0.000109589
Actinomyces_graevenitzii	group	CVD	-0.387039	0.089764	1.77476e-05	0.00011908
Bacteroides_thetaiotaomicron	group	CVD	0.553089	0.129354	2.08097e-05	0.000135263
Streptococcus_sp_A12	group	CVD	-0.313917	0.0769538	4.86504e-05	0.000306645
Streptococcus_parasanguinis	group	CVD	-0.422133	0.106454	7.83241e-05	0.000479159
Bacteroides_vulgatus	group	CVD	0.559356	0.143593	0.00010433	0.000620019
Bacteroides_stercoris	group	CVD	0.536622	0.148936	0.000329513	0.00190385
Bacteroides_coprocola	group	CVD	0.415437	0.115797	0.000349318	0.00196373
Clostridium_spiroforme	group	CVD	-0.346507	0.0986839	0.000465217	0.00254645
Bacteroides_massiliensis	group	CVD	0.430247	0.125085	0.000605753	0.00323068
Streptococcus_vestibularis	group	CVD	-0.233487	0.069852	0.000859772	0.00447082
Solobacterium_moorei	group	CVD	-0.185308	0.0561239	0.000993716	0.00504129
Intestinibacter_bartlettii	group	CVD	-0.390448	0.118575	0.00102544	0.00507836
Bilophila_wadsworthia	group	CVD	-0.337171	0.10385	0.00120503	0.00582896
Clostridium_leptum	group	CVD	-0.362612	0.113169	0.00139605	0.0065995
Anaeromassilibacillus_sp_An250	group	CVD	-0.243938	0.0793182	0.00215721	0.00997108
Streptococcus_infantarius	group	CVD	-0.169357	0.0552834	0.00224478	0.0101503
Blautia_hansenii	group	CVD	-0.39358	0.131622	0.00285378	0.0123691
Collinsella_stercoris	group	CVD	-0.287997	0.096315	0.00285441	0.0123691
Ruminococcus_gnavus	group	CVD	-0.448894	0.151265	0.00307044	0.0130337
Lactococcus_petauri	group	CVD	-0.222422	0.0760594	0.00352757	0.0146747
Phascolarctobacterium_faecium	group	CVD	-0.41604	0.14323	0.00375435	0.0153119
Clostridium_symbiosum	group	CVD	-0.339549	0.118783	0.00434122	0.0171651
Peptostreptococcus_stomatis	group	CVD	-0.176576	0.0618228	0.00437379	0.0171651
Intestinimonas_butyriciproducens	group	CVD	-0.237337	0.0848913	0.00527361	0.0203132
Sellimonas_intestinalis	group	CVD	-0.376723	0.137426	0.00622571	0.0231241
Coprobacillus_cateniformis	group	CVD	-0.290433	0.105792	0.00615008	0.0231241
Lactococcus_lactis	group	CVD	-0.171207	0.0632422	0.00689804	0.0251718
Paraprevotella_xylaniphila	group	CVD	0.180856	0.0674323	0.00743419	0.0266605
Lactococcus_garvieae	group	CVD	-0.204232	0.0766648	0.00784288	0.0276495
Catabacter_hongkongensis	group	CVD	-0.211171	0.0797967	0.00826011	0.028635
Bacteroides_intestinalis	group	CVD	0.351518	0.133631	0.00865241	0.0293931
Clostridium_scindens	group	CVD	-0.167457	0.0637633	0.00876141	0.0293931
Dialister_sp_CAG_357	group	CVD	-0.413006	0.15862	0.0093535	0.030275
Blautia_coccoides	group	CVD	-0.204528	0.0785721	0.00937198	0.030275
Christensenella_minuta	group	CVD	-0.225872	0.0868806	0.00946093	0.030275
Weissella_confusa	group	CVD	-0.212168	0.0821349	0.00992636	0.0312831
Prevotella_copri	group	CVD	0.410926	0.159698	0.0102167	0.0317174
Bacteroides_finegoldii	group	CVD	0.246644	0.0986597	0.0125751	0.0384652
Desulfovibrio_piger	group	CVD	0.241144	0.0990647	0.0150929	0.0454974
Enorma_massiliensis	group	CVD	-0.234635	0.100082	0.019245	0.0571852
Parasutterella_excrementihominis	group	CVD	-0.304546	0.134231	0.023485	0.0688011
Bacteroides_salyersiae	group	CVD	0.21357	0.0956128	0.0257165	0.0742921
Eubacterium_hallii	group	CVD	0.19306	0.0876349	0.0278145	0.0792523
Ruminococcus_torques	group	CVD	-0.315025	0.150496	0.0365708	0.102794
Faecalibacterium_prausnitzii	group	CVD	-0.179263	0.0862095	0.0378284	0.104911
Eubacterium_rectale	group	CVD	0.344167	0.172279	0.0460085	0.121136
Blautia_wexlerae	group	CVD	0.138854	0.0691884	0.0450207	0.121136
Streptococcus_pasteurianus	group	CVD	-0.148778	0.0742796	0.0454444	0.121136
Tyzzerella_nexilis	group	CVD	-0.199889	0.0996152	0.0450515	0.121136
Eubacterium_callanderi	group	CVD	-0.0850448	0.0428432	0.0474058	0.123255
Enterobacter_cloacae_complex	group	CVD	-0.135709	0.0686293	0.048259	0.123924
Roseburia_inulinivorans	group	CVD	0.240399	0.123874	0.0525686	0.133126
Parabacteroides_distasonis	group	CVD	0.190915	0.0988709	0.0537625	0.133126
Bacteroides_ovatus	group	CVD	0.269096	0.139208	0.0535026	0.133126
Bacteroides_eggerthii	group	CVD	0.216237	0.112629	0.0551451	0.134943
Holdemanella_biformis	group	CVD	0.236895	0.124393	0.0571344	0.138186
Phascolarctobacterium_succinatutens	group	CVD	0.159182	0.0845584	0.0600476	0.143562
Eisenbergiella_massiliensis	group	CVD	-0.153914	0.0825939	0.0626748	0.14814
Bacteroides_fragilis	group	CVD	-0.282994	0.1535	0.0655268	0.153141
Bifidobacterium_longum	group	CVD	-0.237741	0.132568	0.0732092	0.169195
Collinsella_intestinalis	group	CVD	-0.204312	0.114451	0.0745318	0.170358
Bifidobacterium_bifidum	group	CVD	-0.239334	0.134735	0.0759722	0.171125
Haemophilus_parainfluenzae	group	CVD	-0.159942	0.0902067	0.0765127	0.171125
Dorea_sp_CAG_317	group	CVD	-0.124654	0.0715415	0.0817369	0.180865
Clostridium_clostridioforme	group	CVD	-0.130082	0.075673	0.0859145	0.188108
Allisonella_histaminiformans	group	CVD	-0.121519	0.0723561	0.0933662	0.202294
Clostridium_sp_CAG_242	group	CVD	-0.185129	0.113665	0.103675	0.22097
Oscillibacter_sp_57_20	group	CVD	-0.216924	0.133354	0.104111	0.22097
Clostridium_innocuum	group	CVD	-0.185422	0.114943	0.107014	0.224837
Clostridium_bolteae_CAG_59	group	CVD	0.130811	0.081701	0.109661	0.228095
Enterococcus_faecalis	group	CVD	-0.162737	0.103045	0.114579	0.233506
Bacteroides_dorei	group	CVD	0.23577	0.149096	0.114109	0.233506
Eubacterium_limosum	group	CVD	-0.133313	0.0846591	0.115631	0.233506
Parabacteroides_merdae	group	CVD	0.206262	0.132503	0.119859	0.239718
Ruminococcus_bromii	group	CVD	-0.330953	0.216086	0.125932	0.240388
Proteobacteria_bacterium_CAG_139	group	CVD	-0.205621	0.134361	0.126234	0.240388
Firmicutes_bacterium_CAG_145	group	CVD	-0.0993225	0.0646849	0.124972	0.240388
Clostridium_asparagiforme	group	CVD	-0.128238	0.0832471	0.123757	0.240388
Butyricimonas_synergistica	group	CVD	-0.121253	0.0783849	0.122194	0.240388
Firmicutes_bacterium_CAG_170	group	CVD	0.0967296	0.0633564	0.127128	0.240388
Roseburia_intestinalis	group	IBS_D	-1.16718	0.154795	1.02643e-13	1.99852e-11
Clostridium_sp_CAG_299	group	IBS_D	0.68155	0.091424	1.90335e-13	1.99852e-11
Anaeromassilibacillus_sp_An250	group	IBS_D	-0.560109	0.0764614	4.79747e-13	3.35823e-11
Eubacterium_eligens	group	IBS_D	-1.06123	0.148056	1.45083e-12	7.61685e-11
Eubacterium_sulci	group	IBS_D	0.635582	0.0915615	6.84718e-12	2.87582e-10
Ruminococcus_bicirculans	group	IBS_D	-1.03043	0.157643	9.88657e-11	3.4603e-09
Firmicutes_bacterium_CAG_83	group	IBS_D	-0.851224	0.135335	4.68987e-10	1.40696e-08
Actinomyces_sp_oral_taxon_181	group	IBS_D	0.511702	0.082	6.36861e-10	1.67176e-08
Roseburia_faecis	group	IBS_D	-1.01675	0.163852	7.89488e-10	1.83813e-08
Bacteroides_fragilis	group	IBS_D	-0.927253	0.149836	8.75298e-10	1.83813e-08
Streptococcus_thermophilus	group	IBS_D	0.440236	0.0746437	4.9884e-09	9.52331e-08
Coprococcus_comes	group	IBS_D	-0.686246	0.119873	1.35757e-08	2.37574e-07
Bacteroides_massiliensis	group	IBS_D	0.708065	0.12509	1.95608e-08	3.15982e-07
Actinomyces_naeslundii	group	IBS_D	-0.508911	0.0905838	2.4828e-08	3.7242e-07
Adlercreutzia_equolifaciens	group	IBS_D	-0.857986	0.157964	6.96946e-08	9.75724e-07
Phascolarctobacterium_faecium	group	IBS_D	0.764447	0.141318	7.85946e-08	1.03155e-06
Ruminococcus_lactaris	group	IBS_D	-0.638828	0.122008	1.98884e-07	2.4568e-06
Roseburia_hominis	group	IBS_D	-0.687163	0.131643	2.16449e-07	2.52524e-06
Lachnospira_pectinoschiza	group	IBS_D	-0.779783	0.151659	3.25707e-07	3.59991e-06
Actinomyces_oris	group	IBS_D	-0.460354	0.0904442	4.25558e-07	4.46836e-06
Oscillibacter_sp_CAG_241	group	IBS_D	-0.613235	0.121082	4.84532e-07	4.84532e-06
Asaccharobacter_celatus	group	IBS_D	-0.708293	0.14374	9.6929e-07	9.25231e-06
Haemophilus_parainfluenzae	group	IBS_D	0.469997	0.0962267	1.20272e-06	1.09813e-05
Barnesiella_intestinihominis	group	IBS_D	0.54354	0.116392	3.41113e-06	2.98474e-05
Akkermansia_muciniphila	group	IBS_D	-0.698134	0.151078	4.30176e-06	3.61348e-05
Blautia_sp_CAG_257	group	IBS_D	0.614078	0.133326	4.62126e-06	3.73256e-05
Bacteroides_coprocola	group	IBS_D	-0.475759	0.104475	5.89731e-06	4.58679e-05
Oscillibacter_sp_57_20	group	IBS_D	-0.594346	0.131372	6.76899e-06	5.07674e-05
Parabacteroides_goldsteinii	group	IBS_D	-0.425695	0.0980081	1.54098e-05	0.000111588
Bacteroides_finegoldii	group	IBS_D	0.432258	0.10088	1.99949e-05	0.000139964
Bacteroides_caccae	group	IBS_D	0.633099	0.148752	2.27011e-05	0.000153782
Fusobacterium_varium	group	IBS_D	0.314416	0.0744994	2.65372e-05	0.000174151
Eubacterium_sp_CAG_38	group	IBS_D	-0.538905	0.130486	3.9215e-05	0.00024955
Blautia_wexlerae	group	IBS_D	0.278547	0.0679368	4.45467e-05	0.000275141
Bifidobacterium_pseudocatenulatum	group	IBS_D	-0.714273	0.174975	4.80704e-05	0.000280934
Megamonas_hypermegale	group	IBS_D	0.367109	0.0900666	4.93433e-05	0.000280934
Veillonella_infantium	group	IBS_D	0.247788	0.0608034	4.94979e-05	0.000280934
Intestinibacter_bartlettii	group	IBS_D	-0.47801	0.11788	5.38995e-05	0.000297865
Actinomyces_sp_S6_Spd3	group	IBS_D	0.3452	0.0855162	5.82298e-05	0.000313545
Ruminococcus_gnavus	group	IBS_D	0.579896	0.146269	7.85933e-05	0.000412615
Streptococcus_mutans	group	IBS_D	-0.29032	0.0739828	9.28044e-05	0.00047534
Coprobacillus_cateniformis	group	IBS_D	-0.40781	0.104416	0.000100103	0.000500514
Coprococcus_eutactus	group	IBS_D	-0.531554	0.13663	0.000106473	0.000508165
Bifidobacterium_dentium	group	IBS_D	0.349762	0.0898149	0.000104839	0.000508165
Clostridium_asparagiforme	group	IBS_D	-0.31221	0.0814314	0.000133701	0.000623938
Gordonibacter_pamelaeae	group	IBS_D	-0.333675	0.087666	0.000149426	0.000682161
Eubacterium_sp_CAG_180	group	IBS_D	-0.572642	0.153016	0.000192357	0.000834176
Anaerotruncus_colihominis	group	IBS_D	-0.39944	0.106583	0.000188389	0.000834176
Christensenella_minuta	group	IBS_D	-0.320568	0.0857281	0.000194641	0.000834176
Acidaminococcus_intestini	group	IBS_D	0.449093	0.121252	0.000223664	0.000939388
Alistipes_indistinctus	group	IBS_D	-0.443617	0.122035	0.000291514	0.00120035
Firmicutes_bacterium_CAG_110	group	IBS_D	-0.374804	0.10642	0.000447142	0.00180577
Eubacterium_siraeum	group	IBS_D	-0.357041	0.101948	0.000481229	0.00190676
Actinomyces_sp_ICM47	group	IBS_D	-0.393381	0.112723	0.000503841	0.00195938
Agathobaculum_butyriciproducens	group	IBS_D	0.318808	0.0927872	0.000614122	0.00234483
Clostridium_saccharolyticum	group	IBS_D	-0.242215	0.0707456	0.000641942	0.00240728
Collinsella_stercoris	group	IBS_D	0.334637	0.0982789	0.000687205	0.00248815
Veillonella_dispar	group	IBS_D	0.175167	0.0513919	0.000678577	0.00248815
Klebsiella_variicola	group	IBS_D	0.305469	0.0911845	0.000837385	0.00298052
Solobacterium_moorei	group	IBS_D	0.207137	0.0619626	0.000858757	0.00300565
Veillonella_parvula	group	IBS_D	0.340077	0.102361	0.000924013	0.00318103
Roseburia_sp_CAG_303	group	IBS_D	-0.270194	0.0821736	0.00104276	0.00353194
Streptococcus_pasteurianus	group	IBS_D	-0.23739	0.0723705	0.00107205	0.00357349
Olsenella_scatoligenes	group	IBS_D	-0.424901	0.131309	0.00125123	0.00410559
Bacteroides_intestinalis	group	IBS_D	-0.404513	0.128173	0.00164588	0.00531746
Lawsonibacter_asaccharolyticus	group	IBS_D	-0.294457	0.0935052	0.00168484	0.00536086
Clostridium_leptum	group	IBS_D	-0.360481	0.114968	0.00176428	0.00544852
Bacteroides_clarus	group	IBS_D	-0.287072	0.0915141	0.00175577	0.00544852
Enorma_massiliensis	group	IBS_D	-0.309617	0.0993784	0.00188687	0.00574266
Gemella_haemolysans	group	IBS_D	0.208297	0.0669692	0.00192004	0.00576013
Megamonas_funiformis	group	IBS_D	0.425281	0.139113	0.0022925	0.00678064
Bacteroides_stercoris	group	IBS_D	0.4462	0.147032	0.00246805	0.00719847
Lactobacillus_fermentum	group	IBS_D	0.199587	0.0667453	0.00285336	0.0082083
Actinobaculum_sp_oral_taxon_183	group	IBS_D	-0.262015	0.0889834	0.00330689	0.00938443
Catabacter_hongkongensis	group	IBS_D	-0.230731	0.079029	0.00358134	0.0100278
Parabacteroides_johnsonii	group	IBS_D	-0.159563	0.0553048	0.0039937	0.0110352
Phascolarctobacterium_succinatutens	group	IBS_D	-0.228242	0.0807756	0.00480978	0.0131176
Klebsiella_pneumoniae	group	IBS_D	0.344462	0.123014	0.00520265	0.0140071
Ruthenibacterium_lactatiformans	group	IBS_D	-0.248178	0.089249	0.00552233	0.0146796
Bacteroides_xylanisolvens	group	IBS_D	0.364882	0.132163	0.00586736	0.0153325
Bacteroides_cellulosilyticus	group	IBS_D	-0.329763	0.119555	0.00591395	0.0153325
Prevotella_copri	group	IBS_D	0.423716	0.158185	0.00751057	0.0192344
Klebsiella_quasipneumoniae	group	IBS_D	0.265944	0.0996843	0.00775323	0.0196166
Dorea_formicigenerans	group	IBS_D	-0.267757	0.102115	0.00886774	0.0221693
Clostridium_spiroforme	group	IBS_D	-0.262514	0.10127	0.00967064	0.0238922
Eisenbergiella_massiliensis	group	IBS_D	0.230008	0.089238	0.0100908	0.0246403
Blautia_producta	group	IBS_D	-0.184651	0.0718966	0.0103602	0.0250073
Streptococcus_anginosus_group	group	IBS_D	-0.239279	0.0937717	0.0108626	0.0256309
Clostridium_clostridioforme	group	IBS_D	0.206674	0.080905	0.0107761	0.0256309
Paraprevotella_xylaniphila	group	IBS_D	0.15687	0.0616027	0.011026	0.0257274
Blautia_hansenii	group	IBS_D	0.34722	0.136891	0.0113445	0.0260689
Streptococcus_vestibularis	group	IBS_D	0.190922	0.0753411	0.0114207	0.0260689
Hungatella_hathewayi	group	IBS_D	-0.27423	0.109856	0.0127063	0.0286303
Scardovia_wiggsiae	group	IBS_D	0.13006	0.0521659	0.0128155	0.0286303
Weissella_cibaria	group	IBS_D	-0.174998	0.0704495	0.0131486	0.0290654
Lactococcus_garvieae	group	IBS_D	-0.187563	0.0775328	0.0157295	0.0344082
Streptococcus_infantarius	group	IBS_D	-0.136303	0.05646	0.0159454	0.0345209
Sellimonas_intestinalis	group	IBS_D	-0.332963	0.138699	0.016544	0.0354514
Ruminococcus_bromii	group	IBS_D	-0.52369	0.219409	0.0171744	0.0363702
Megasphaera_elsdenii	group	IBS_D	0.301309	0.126403	0.0173191	0.0363702
Blautia_obeum	group	IBS_D	-0.243736	0.104756	0.0201742	0.0419464
Collinsella_aerofaciens	group	IBS_D	0.347734	0.153435	0.0236385	0.0481951
Desulfovibrio_piger	group	IBS_D	0.226466	0.0998868	0.0235826	0.0481951
Parvimonas_micra	group	IBS_D	-0.167199	0.0741353	0.0243221	0.0491118
Eubacterium_limosum	group	IBS_D	-0.188127	0.0838004	0.0249833	0.0494951
Butyricimonas_synergistica	group	IBS_D	0.184143	0.0819753	0.0248942	0.0494951
Collinsella_intestinalis	group	IBS_D	0.231593	0.104906	0.0274905	0.0539534
Roseburia_sp_CAG_471	group	IBS_D	-0.254722	0.116423	0.0289001	0.0561947
Streptococcus_oralis	group	IBS_D	-0.211987	0.0977197	0.030285	0.0583472
Bacteroides_vulgatus	group	IBS_D	0.305323	0.143841	0.0340209	0.0649489
Parabacteroides_merdae	group	IBS_D	0.313473	0.148105	0.0345361	0.0653386
Veillonella_atypica	group	IBS_D	0.187543	0.0891384	0.0356241	0.0667952
Lactococcus_petauri	group	IBS_D	-0.160611	0.0775264	0.0385417	0.0716262
Eubacterium_sp_CAG_274	group	IBS_D	0.293915	0.145718	0.0439537	0.0802632
Intestinimonas_butyriciproducens	group	IBS_D	-0.174334	0.0863155	0.0436692	0.0802632
Firmicutes_bacterium_CAG_94	group	IBS_D	-0.123732	0.062607	0.0483829	0.0875898
Clostridium_innocuum	group	IBS_D	-0.22455	0.113933	0.049004	0.087956
Clostridium_citroniae	group	IBS_D	-0.214445	0.109192	0.0498068	0.0886392
Escherichia_coli	group	IBS_D	-0.232222	0.119497	0.0522482	0.0908541
Odoribacter_splanchnicus	group	IBS_D	-0.249905	0.128366	0.0518275	0.0908541
Clostridium_symbiosum	group	IBS_D	-0.233071	0.119985	0.0523493	0.0908541
Bacteroides_uniformis	group	IBS_D	-0.213132	0.111816	0.0569169	0.0979718
Clostridium_bolteae_CAG_59	group	IBS_D	-0.147139	0.0775469	0.0580521	0.0991134
Enterococcus_faecium	group	IBS_D	-0.129957	0.0699527	0.0634855	0.107516
Coprococcus_catus	group	IBS_D	-0.261503	0.141406	0.0647004	0.108697
Streptococcus_sanguinis	group	IBS_D	-0.129429	0.0719199	0.0722111	0.120352
Eggerthella_lenta	group	IBS_D	-0.186459	0.105537	0.0775625	0.128253
Bifidobacterium_longum	group	IBS_D	0.212107	0.122712	0.0841985	0.138138
Eubacterium_sp_CAG_251	group	IBS_D	-0.245731	0.144621	0.0895951	0.145853
Oxalobacter_formigenes	group	IBS_D	-0.169392	0.102906	0.100051	0.161621
Mogibacterium_diversum	group	IBS_D	-0.147946	0.0904347	0.102158	0.163764
Parabacteroides_distasonis	group	IBS_D	0.157943	0.0972238	0.104569	0.16636
Bacteroides_eggerthii	group	IBS_D	0.176898	0.110899	0.110989	0.175246
Bacteroides_ovatus	group	IBS_D	0.21847	0.139189	0.116819	0.183074
Blautia_coccoides	group	IBS_D	-0.125423	0.0805207	0.119624	0.186082
Streptococcus_infantis	group	IBS_D	-0.121839	0.0788486	0.122597	0.189304
Bacteroides_thetaiotaomicron	group	IBS_D	-0.201639	0.132275	0.127718	0.195772
Ruminococcus_callidus	group	IBS_D	-0.127343	0.0839392	0.12955	0.197142
Alistipes_putredinis	group	IBS_D	-0.225171	0.151234	0.136821	0.206709
Streptococcus_parasanguinis	group	IBS_D	0.149339	0.103566	0.149615	0.224423
Bacteroides_dorei	group	IBS_D	0.212215	0.148531	0.153378	0.228334
Anaerotignum_lactatifermentans	group	IBS_D	-0.106922	0.0750214	0.154397	0.228334
Veillonella_sp_T11011_6	group	IBS_D	0.0736525	0.0518803	0.156009	0.229104
Fusicatenibacter_saccharivorans	group	IBS_D	-0.144929	0.103569	0.162009	0.236264
Mogibacterium_diversum	group	Obesity	0.837405	0.0878294	1.03089e-20	2.17518e-18
Intestinibacter_bartlettii	group	Obesity	-0.958714	0.111469	2.88483e-17	3.04349e-15
Actinomyces_graevenitzii	group	Obesity	0.729017	0.0907828	2.62073e-15	1.84325e-13
Streptococcus_anginosus_group	group	Obesity	0.685556	0.0893165	3.78762e-14	1.99797e-12
Streptococcus_vestibularis	group	Obesity	0.568872	0.0785704	8.7046e-13	3.67334e-11
Streptococcus_mutans	group	Obesity	0.563154	0.0809662	6.21125e-12	2.18429e-10
Actinomyces_sp_ICM47	group	Obesity	0.718146	0.107493	3.86691e-11	1.1656e-09
Weissella_cibaria	group	Obesity	0.499845	0.0761806	8.40291e-11	2.21627e-09
Acidaminococcus_intestini	group	Obesity	0.780184	0.120165	1.30528e-10	3.06015e-09
Lactobacillus_salivarius	group	Obesity	0.54898	0.0848233	1.488e-10	3.13969e-09
Collinsella_stercoris	group	Obesity	0.579248	0.0926971	6.02616e-10	1.065e-08
Haemophilus_parainfluenzae	group	Obesity	-0.531654	0.0850917	6.05685e-10	1.065e-08
Actinomyces_oris	group	Obesity	0.55395	0.0892211	7.71205e-10	1.25173e-08
Eubacterium_eligens	group	Obesity	-0.894347	0.144541	8.78271e-10	1.32368e-08
Lactococcus_lactis	group	Obesity	0.410965	0.0666445	9.9828e-10	1.40425e-08
Actinomyces_sp_HMSC035G02	group	Obesity	0.434989	0.0717017	1.82744e-09	2.40994e-08
Scardovia_wiggsiae	group	Obesity	0.324337	0.0542325	3.05729e-09	3.79464e-08
Ruminococcus_torques	group	Obesity	-0.895244	0.150756	3.92223e-09	4.59772e-08
Actinomyces_odontolyticus	group	Obesity	0.521764	0.089044	6.22412e-09	6.91205e-08
Fusicatenibacter_saccharivorans	group	Obesity	-0.625371	0.107932	9.09994e-09	9.60044e-08
Eubacterium_ventriosum	group	Obesity	-0.781549	0.137086	1.55015e-08	1.55753e-07
Weissella_confusa	group	Obesity	0.483588	0.0862226	2.61477e-08	2.5078e-07
Ruminococcus_bicirculans	group	Obesity	-0.855076	0.154832	4.2211e-08	3.8724e-07
Collinsella_intestinalis	group	Obesity	0.580888	0.105422	4.52273e-08	3.97624e-07
Anaerostipes_hadrus	group	Obesity	-0.513376	0.0955948	9.69753e-08	7.86992e-07
Lactococcus_garvieae	group	Obesity	0.44646	0.0830928	9.55744e-08	7.86992e-07
Clostridium_sp_CAG_58	group	Obesity	0.646229	0.122396	1.57453e-07	1.22065e-06
Megasphaera_elsdenii	group	Obesity	0.653626	0.123922	1.61983e-07	1.22065e-06
Clostridium_clostridioforme	group	Obesity	0.415315	0.0794285	2.06265e-07	1.50076e-06
Escherichia_coli	group	Obesity	0.561778	0.108191	2.49611e-07	1.7556e-06
Blautia_coccoides	group	Obesity	0.421657	0.0826381	3.98524e-07	2.71253e-06
Actinomyces_sp_oral_taxon_181	group	Obesity	0.386596	0.077465	7.05506e-07	4.65193e-06
Bilophila_wadsworthia	group	Obesity	0.474729	0.0975968	1.32714e-06	8.48565e-06
Erysipelatoclostridium_ramosum	group	Obesity	0.616783	0.129067	2.01735e-06	1.25194e-05
Blautia_sp_CAG_257	group	Obesity	0.62268	0.130499	2.08977e-06	1.25983e-05
Parabacteroides_distasonis	group	Obesity	0.448787	0.0943659	2.25551e-06	1.32198e-05
Actinomyces_naeslundii	group	Obesity	0.424769	0.0896961	2.48657e-06	1.41802e-05
Roseburia_hominis	group	Obesity	-0.599039	0.126687	2.57396e-06	1.42922e-05
Cloacibacillus_porcorum	group	Obesity	0.412433	0.087809	2.99528e-06	1.62053e-05
Eubacterium_sulci	group	Obesity	0.403753	0.0861314	3.13169e-06	1.65197e-05
Klebsiella_variicola	group	Obesity	0.449084	0.0985394	5.79429e-06	2.98194e-05
Collinsella_aerofaciens	group	Obesity	0.664654	0.148894	8.92578e-06	4.48414e-05
Oxalobacter_formigenes	group	Obesity	0.469946	0.105718	9.72224e-06	4.77068e-05
Clostridium_spiroforme	group	Obesity	-0.42342	0.0964693	1.25416e-05	6.01429e-05
Lactococcus_petauri	group	Obesity	0.390984	0.0902376	1.61497e-05	7.57242e-05
Klebsiella_pneumoniae	group	Obesity	0.510416	0.119625	2.16422e-05	9.84613e-05
Absiella_dolichum	group	Obesity	0.272563	0.0639255	2.19321e-05	9.84613e-05
Phascolarctobacterium_succinatutens	group	Obesity	0.360788	0.0859453	2.92506e-05	0.000128581
Holdemania_filiformis	group	Obesity	0.42435	0.101574	3.1915e-05	0.00013743
Clostridium_bolteae	group	Obesity	0.462503	0.112157	4.02625e-05	0.000169908
Eubacterium_dolichum_CAG_375	group	Obesity	0.237529	0.0607663	9.8734e-05	0.000408488
Klebsiella_quasipneumoniae	group	Obesity	0.372057	0.0977066	0.000148365	0.00060018
Clostridium_citroniae	group	Obesity	0.401532	0.105558	0.000150756	0.00060018
Allisonella_histaminiformans	group	Obesity	0.279627	0.0740367	0.000167828	0.000655771
Eubacterium_limosum	group	Obesity	0.336083	0.0893703	0.000178996	0.000686695
Cloacibacillus_evryensis	group	Obesity	0.203025	0.0544243	0.000201527	0.000759326
Coprococcus_eutactus	group	Obesity	-0.494064	0.13327	0.000220618	0.000816674
Lactobacillus_fermentum	group	Obesity	0.251419	0.0687829	0.000269795	0.000981496
Clostridium_aldenense	group	Obesity	0.208731	0.0575398	0.000299997	0.00107287
Clostridium_disporicum	group	Obesity	-0.372221	0.106612	0.000500774	0.00176106
Roseburia_faecis	group	Obesity	-0.546652	0.159505	0.000633795	0.00219231
Faecalibacterium_prausnitzii	group	Obesity	-0.294221	0.0863211	0.000678436	0.00230887
Roseburia_sp_CAG_303	group	Obesity	-0.273937	0.0807	0.000713506	0.00238968
Actinomyces_sp_S6_Spd3	group	Obesity	0.275341	0.0820282	0.000817485	0.00269515
Clostridium_leptum	group	Obesity	0.372408	0.111254	0.000845059	0.00274319
Bacteroides_clarus	group	Obesity	-0.301289	0.0905058	0.000902402	0.00288495
Eubacterium_sp_CAG_38	group	Obesity	-0.422676	0.128146	0.0010054	0.00316627
Eubacterium_callanderi	group	Obesity	0.152307	0.0465828	0.00111241	0.00345174
Dielma_fastidiosa	group	Obesity	0.233194	0.072068	0.0012516	0.00382737
Clostridium_sp_CAG_299	group	Obesity	0.280458	0.0869947	0.00130419	0.00393121
Blautia_wexlerae	group	Obesity	0.212777	0.0670242	0.00154447	0.00458992
Bacteroides_stercoris	group	Obesity	0.45082	0.142659	0.0016227	0.00475541
Enorma_massiliensis	group	Obesity	-0.302879	0.0971727	0.00187778	0.00542755
Clostridium_symbiosum	group	Obesity	0.366626	0.118025	0.00194566	0.00554777
Parabacteroides_goldsteinii	group	Obesity	0.308596	0.0996103	0.00200048	0.00562801
Streptococcus_australis	group	Obesity	-0.285239	0.0936056	0.00236787	0.00657396
Streptococcus_parasanguinis	group	Obesity	0.296837	0.0982774	0.00258621	0.00708688
Anaerotignum_lactatifermentans	group	Obesity	0.228832	0.0781235	0.00347365	0.00939666
Veillonella_infantium	group	Obesity	-0.178977	0.0616316	0.0037625	0.0100492
Actinobaculum_sp_oral_taxon_183	group	Obesity	0.255297	0.0891519	0.00427264	0.0112691
Solobacterium_moorei	group	Obesity	0.165893	0.0586713	0.00478163	0.0124559
Ruminococcus_lactaris	group	Obesity	-0.31622	0.114799	0.00598002	0.0153876
Gemella_morbillorum	group	Obesity	0.179409	0.066506	0.00709662	0.0180408
Faecalicoccus_pleomorphus	group	Obesity	0.155083	0.0582301	0.00785804	0.0197386
Parvimonas_micra	group	Obesity	0.20317	0.0777023	0.00905933	0.0224885
Streptococcus_cristatus	group	Obesity	0.143141	0.05569	0.010299	0.0252685
Eisenbergiella_massiliensis	group	Obesity	0.226524	0.0895714	0.0115868	0.0281012
Ruminococcus_gnavus	group	Obesity	0.369881	0.147195	0.0121263	0.0290755
Clostridium_asparagiforme	group	Obesity	0.20672	0.0843516	0.014422	0.0341914
Roseburia_intestinalis	group	Obesity	-0.373096	0.153237	0.0150691	0.0353286
Blautia_producta	group	Obesity	0.178981	0.0754811	0.017912	0.0415323
Streptococcus_oralis	group	Obesity	0.221356	0.0948485	0.0197974	0.0454048
Intestinimonas_butyriciproducens	group	Obesity	-0.194483	0.0836937	0.0203313	0.046128
Faecalitalea_cylindroides	group	Obesity	0.190468	0.0823848	0.0209767	0.047086
Firmicutes_bacterium_CAG_95	group	Obesity	-0.172856	0.0749616	0.0213109	0.0473326
Sellimonas_intestinalis	group	Obesity	0.335521	0.147356	0.0229925	0.0505357
Clostridium_innocuum	group	Obesity	0.245543	0.111931	0.0284786	0.0619483
Gemella_sanguinis	group	Obesity	0.16856	0.0779281	0.0307669	0.0662431
Bacteroides_massiliensis	group	Obesity	0.25738	0.119505	0.0314912	0.0671177
Streptococcus_mitis	group	Obesity	0.197365	0.0934494	0.0349247	0.0736912
Olsenella_scatoligenes	group	Obesity	0.280158	0.133385	0.0359374	0.0750772
Bacteroides_eggerthii	group	Obesity	-0.265669	0.128165	0.0384311	0.0787277
Clostridium_sp_CAG_242	group	Obesity	-0.234192	0.112789	0.0381053	0.0787277
Bacteroides_uniformis	group	Obesity	-0.218421	0.106669	0.0408454	0.082869
Enterococcus_faecalis	group	Obesity	0.213516	0.104783	0.0418331	0.0840646
Eubacterium_siraeum	group	Obesity	-0.22341	0.111752	0.0458512	0.0912698
Eubacterium_hallii	group	Obesity	-0.177876	0.0894015	0.0468936	0.0924724
Hungatella_hathewayi	group	Obesity	0.214463	0.10923	0.0498661	0.0974236
Roseburia_inulinivorans	group	Obesity	-0.239539	0.122721	0.0512188	0.0991483
Dorea_longicatena	group	Obesity	0.154896	0.0796357	0.0520385	0.0998192
Veillonella_parvula	group	Obesity	-0.185321	0.0962553	0.0544642	0.103531
Oscillibacter_sp_57_20	group	Obesity	-0.246832	0.12966	0.0572261	0.10781
Ruthenibacterium_lactatiformans	group	Obesity	0.151352	0.0803212	0.0597992	0.110681
Parabacteroides_gordonii	group	Obesity	0.121001	0.0641296	0.0594633	0.110681
Gemella_haemolysans	group	Obesity	0.118042	0.0629117	0.060893	0.111725
Dialister_sp_CAG_357	group	Obesity	-0.266466	0.156668	0.0892741	0.162387
Enterobacter_cloacae_complex	group	Obesity	-0.113091	0.0670653	0.0920435	0.165993
Streptococcus_sp_A12	group	Obesity	-0.12684	0.0767234	0.09859	0.176292
Bacteroides_caccae	group	Obesity	0.243432	0.148205	0.100781	0.178696
Catabacter_hongkongensis	group	Obesity	0.156695	0.0958639	0.102444	0.180131
Bacteroides_plebeius	group	Obesity	-0.213785	0.131474	0.104239	0.181772
Blautia_hansenii	group	Obesity	0.218109	0.135158	0.106891	0.184868
Dorea_sp_CAG_317	group	Obesity	0.132149	0.0823297	0.108772	0.186593
Blautia_hydrogenotrophica	group	Obesity	0.153307	0.0959214	0.11029	0.18767
Streptococcus_sanguinis	group	Obesity	0.110117	0.0698239	0.115086	0.194265
Streptococcus_gordonii	group	Obesity	0.133336	0.0863591	0.1229	0.205809
Eubacterium_sp_CAG_180	group	Obesity	0.240428	0.156636	0.125101	0.207712
Roseburia_sp_CAG_471	group	Obesity	-0.174155	0.113732	0.126006	0.207712
Desulfovibrio_piger	group	Obesity	0.141076	0.0962974	0.143222	0.234262
Eisenbergiella_tayi	group	Obesity	0.134262	0.0934064	0.150908	0.244935
Bacteroides_ovatus	group	Obesity	-0.204714	0.143773	0.154785	0.247422
Firmicutes_bacterium_CAG_94	group	Obesity	-0.0861982	0.0604794	0.154386	0.247422
Faecalibacterium_prausnitzii	group	PACS	-1.11746	0.0755522	1.42333e-45	2.97475e-43
Anaerostipes_hadrus	group	PACS	-1.01239	0.0810473	9.72807e-34	1.01658e-31
Roseburia_hominis	group	PACS	-1.0901	0.0938644	1.29192e-29	9.00039e-28
Agathobaculum_butyriciproducens	group	PACS	-0.90597	0.0794776	1.21044e-28	6.32453e-27
Eubacterium_ventriosum	group	PACS	-1.14333	0.101671	5.88915e-28	2.46166e-26
Blautia_obeum	group	PACS	-0.930811	0.0846721	7.63604e-27	2.65989e-25
Ruminococcus_torques	group	PACS	-1.21674	0.112921	6.72506e-26	2.00791e-24
Eubacterium_hallii	group	PACS	-0.792054	0.0737466	9.50374e-26	2.48285e-24
Eubacterium_ramulus	group	PACS	-1.09504	0.102509	1.67948e-25	3.90012e-24
Roseburia_faecis	group	PACS	-1.29587	0.122634	5.20049e-25	1.0869e-23
Dorea_longicatena	group	PACS	-0.690856	0.0663128	2.20045e-24	4.18086e-23
Coprococcus_comes	group	PACS	-0.840884	0.0865447	1.57806e-21	2.74846e-20
Fusicatenibacter_saccharivorans	group	PACS	-0.851353	0.0879019	2.08987e-21	3.35988e-20
Eubacterium_rectale	group	PACS	-1.13856	0.122548	7.04744e-20	1.05208e-18
Roseburia_inulinivorans	group	PACS	-0.897377	0.0994688	7.23061e-19	1.00746e-17
Gemmiger_formicilis	group	PACS	-0.909926	0.101032	8.24457e-19	1.07695e-17
Eubacterium_sulci	group	PACS	-0.541016	0.0604478	1.32997e-18	1.63508e-17
Roseburia_intestinalis	group	PACS	-1.01571	0.116091	7.2002e-18	8.36023e-17
Dorea_formicigenerans	group	PACS	-0.687203	0.0793583	1.51516e-17	1.66668e-16
Coprococcus_catus	group	PACS	-0.897941	0.10471	3.02192e-17	3.15791e-16
Blautia_wexlerae	group	PACS	-0.573334	0.0670912	3.85838e-17	3.84e-16
Adlercreutzia_equolifaciens	group	PACS	-0.903262	0.116717	2.12778e-14	2.02139e-13
Eubacterium_sp_CAG_274	group	PACS	-0.789783	0.105126	1.13236e-13	1.02897e-12
Streptococcus_mitis	group	PACS	-0.52447	0.0706269	2.1265e-13	1.85182e-12
Asaccharobacter_celatus	group	PACS	-0.766985	0.105008	5.09551e-13	4.25985e-12
Parvimonas_micra	group	PACS	-0.36394	0.0511548	1.93384e-12	1.55451e-11
Ruminococcus_lactaris	group	PACS	-0.556876	0.0820746	1.8245e-11	1.4123e-10
Clostridium_leptum	group	PACS	-0.560057	0.0842489	4.52246e-11	3.37569e-10
Collinsella_aerofaciens	group	PACS	-0.788405	0.118708	4.70662e-11	3.39201e-10
Allisonella_histaminiformans	group	PACS	-0.325879	0.0491156	4.91459e-11	3.42383e-10
Holdemania_filiformis	group	PACS	-0.412764	0.062818	7.46179e-11	5.03069e-10
Bifidobacterium_adolescentis	group	PACS	-0.890585	0.135997	8.61649e-11	5.45711e-10
Blautia_coccoides	group	PACS	0.453974	0.0692842	8.40827e-11	5.45711e-10
Streptococcus_sanguinis	group	PACS	-0.3348	0.0513184	1.00968e-10	6.20657e-10
Oscillibacter_sp_57_20	group	PACS	-0.628824	0.0969818	1.30585e-10	7.79776e-10
Firmicutes_bacterium_CAG_110	group	PACS	-0.465758	0.0722685	1.67649e-10	9.73293e-10
Gemella_haemolysans	group	PACS	-0.279096	0.0447149	6.00651e-10	3.39287e-09
Eubacterium_sp_CAG_180	group	PACS	-0.657684	0.106236	8.22243e-10	4.52234e-09
Clostridium_sp_CAG_242	group	PACS	-0.501516	0.0810731	8.46852e-10	4.53826e-09
Catabacter_hongkongensis	group	PACS	-0.344689	0.0576663	2.99303e-09	1.56386e-08
Gemella_morbillorum	group	PACS	-0.278104	0.046731	3.49596e-09	1.78208e-08
Anaerotignum_lactatifermentans	group	PACS	0.38277	0.0644212	3.69839e-09	1.84039e-08
Firmicutes_bacterium_CAG_83	group	PACS	-0.577291	0.0981517	5.27096e-09	2.56193e-08
Anaeromassilibacillus_sp_An250	group	PACS	-0.330379	0.0569978	8.66895e-09	4.11775e-08
Erysipelatoclostridium_ramosum	group	PACS	0.585859	0.101922	1.14526e-08	5.3191e-08
Ruminococcus_bromii	group	PACS	-0.9064	0.159379	1.62438e-08	7.38032e-08
Roseburia_sp_CAG_471	group	PACS	-0.465872	0.0826461	2.15899e-08	9.60062e-08
Bifidobacterium_dentium	group	PACS	0.394909	0.0701997	2.30323e-08	1.00286e-07
Dialister_sp_CAG_357	group	PACS	-0.631951	0.113567	3.24294e-08	1.35555e-07
Streptococcus_australis	group	PACS	-0.392903	0.0706071	3.24204e-08	1.35555e-07
Firmicutes_bacterium_CAG_95	group	PACS	-0.292783	0.052691	3.39054e-08	1.38946e-07
Clostridium_innocuum	group	PACS	0.454668	0.0858592	1.41222e-07	5.67605e-07
Gemella_sanguinis	group	PACS	-0.310741	0.0592	1.80907e-07	7.13389e-07
Oxalobacter_formigenes	group	PACS	-0.368024	0.0703087	1.95458e-07	7.56497e-07
Sutterella_parvirubra	group	PACS	0.212578	0.0416393	3.84264e-07	1.4602e-06
Parabacteroides_merdae	group	PACS	-0.492178	0.0965657	4.01356e-07	1.49792e-06
Streptococcus_infantis	group	PACS	-0.286681	0.0571197	5.98537e-07	2.19463e-06
Clostridium_bolteae	group	PACS	0.427689	0.0858175	7.15917e-07	2.57977e-06
Flavonifractor_plautii	group	PACS	0.408462	0.0823383	8.03875e-07	2.84762e-06
Enterococcus_faecalis	group	PACS	0.435824	0.087925	8.20277e-07	2.8573e-06
Ruminococcus_gnavus	group	PACS	0.545092	0.110758	9.79602e-07	3.34444e-06
Turicibacter_sanguinis	group	PACS	-0.386554	0.0785854	9.92131e-07	3.34444e-06
Lactobacillus_fermentum	group	PACS	0.263636	0.0537451	1.06202e-06	3.52321e-06
Christensenella_minuta	group	PACS	-0.306227	0.062484	1.08569e-06	3.54547e-06
Ruminococcus_bicirculans	group	PACS	-0.575884	0.118665	1.37718e-06	4.42816e-06
Ruthenibacterium_lactatiformans	group	PACS	-0.326958	0.0678561	1.63346e-06	5.17262e-06
Clostridium_disporicum	group	PACS	-0.368263	0.0780119	2.63019e-06	8.20463e-06
Veillonella_parvula	group	PACS	0.373186	0.0799373	3.37808e-06	1.02322e-05
Fusobacterium_varium	group	PACS	0.277775	0.0594926	3.36882e-06	1.02322e-05
Eubacterium_sp_CAG_251	group	PACS	-0.464094	0.100799	4.5858e-06	1.36919e-05
Oscillibacter_sp_CAG_241	group	PACS	-0.416524	0.0906582	4.80015e-06	1.413e-05
Clostridium_aldenense	group	PACS	0.211676	0.0466473	6.2593e-06	1.81694e-05
Coprococcus_eutactus	group	PACS	-0.439726	0.0979861	7.8986e-06	2.26138e-05
Ruminococcus_callidus	group	PACS	-0.249446	0.0591602	2.6695e-05	7.53954e-05
Peptostreptococcus_stomatis	group	PACS	-0.187845	0.0446644	2.79762e-05	7.79604e-05
Alistipes_putredinis	group	PACS	-0.468257	0.113685	4.06982e-05	0.00011192
Klebsiella_variicola	group	PACS	0.302854	0.0748274	5.51358e-05	0.000149654
Barnesiella_intestinihominis	group	PACS	-0.313136	0.0807224	0.00011054	0.000296192
Bacteroides_thetaiotaomicron	group	PACS	0.369525	0.0993705	0.000209592	0.00055449
Holdemanella_biformis	group	PACS	-0.321169	0.0868951	0.000228921	0.000598057
Bacteroides_intestinalis	group	PACS	-0.342771	0.094075	0.000280421	0.000723556
Olsenella_scatoligenes	group	PACS	-0.346917	0.0959352	0.000311504	0.000793955
Akkermansia_muciniphila	group	PACS	-0.397097	0.11109	0.000364841	0.000915451
Streptococcus_pasteurianus	group	PACS	-0.186114	0.0520988	0.000367932	0.000915451
Collinsella_stercoris	group	PACS	-0.260094	0.0737106	0.000433693	0.00106638
Lawsonibacter_asaccharolyticus	group	PACS	-0.238057	0.0676856	0.000452698	0.00110016
Klebsiella_quasipneumoniae	group	PACS	0.265456	0.0758371	0.00048182	0.00115748
Hungatella_hathewayi	group	PACS	0.29738	0.0855329	0.000525728	0.0012486
Clostridium_sp_CAG_58	group	PACS	-0.303255	0.0874319	0.000542105	0.00127303
Enterobacter_cloacae_complex	group	PACS	-0.164566	0.0480685	0.000639008	0.00148392
Coprobacillus_cateniformis	group	PACS	-0.258468	0.0769401	0.000806005	0.00185115
Haemophilus_parainfluenzae	group	PACS	-0.215456	0.0647309	0.000899843	0.00204421
Klebsiella_pneumoniae	group	PACS	0.310107	0.093795	0.000973786	0.0021884
Escherichia_coli	group	PACS	-0.289811	0.0886195	0.0011051	0.00245709
Roseburia_sp_CAG_303	group	PACS	-0.194245	0.0599975	0.00123883	0.00272543
Bacteroides_caccae	group	PACS	-0.365953	0.113235	0.00126373	0.00275125
Streptococcus_oralis	group	PACS	-0.231968	0.0719067	0.00128963	0.00277868
Parabacteroides_goldsteinii	group	PACS	-0.232687	0.072218	0.00130741	0.00278825
Bacteroides_salyersiae	group	PACS	0.237787	0.074005	0.0013482	0.00284621
Eubacterium_callanderi	group	PACS	0.14194	0.0442569	0.00137603	0.0028759
Mogibacterium_diversum	group	PACS	-0.210917	0.0659017	0.00140819	0.00291397
Bifidobacterium_longum	group	PACS	-0.360692	0.112873	0.00143228	0.00293478
Clostridium_scindens	group	PACS	0.164551	0.052111	0.00163013	0.00330773
Blautia_producta	group	PACS	0.185849	0.0599073	0.00196551	0.00394992
Bifidobacterium_bifidum	group	PACS	-0.300819	0.0980403	0.00220124	0.00438152
Firmicutes_bacterium_CAG_94	group	PACS	0.15681	0.0525254	0.00288966	0.00569754
Cloacibacillus_porcorum	group	PACS	-0.177989	0.0600682	0.00310593	0.00606671
Lactococcus_garvieae	group	PACS	-0.16122	0.0557236	0.00388273	0.0075138
Blautia_hansenii	group	PACS	-0.276816	0.0961043	0.00404322	0.00775259
Streptococcus_vestibularis	group	PACS	0.161631	0.056825	0.00452611	0.00859962
Veillonella_infantium	group	PACS	-0.11469	0.0404294	0.00463388	0.00872506
Clostridium_clostridioforme	group	PACS	0.173825	0.0614261	0.00473554	0.00883686
Dorea_sp_CAG_317	group	PACS	-0.143377	0.0508589	0.00489539	0.00905431
Actinobaculum_sp_oral_taxon_183	group	PACS	-0.18254	0.0652264	0.00521589	0.00956246
Eubacterium_siraeum	group	PACS	-0.202848	0.0754574	0.00728291	0.0132359
Lactococcus_petauri	group	PACS	-0.148631	0.0555682	0.00758099	0.0136588
Rothia_mucilaginosa	group	PACS	0.199326	0.074875	0.00786961	0.0140577
Bilophila_wadsworthia	group	PACS	-0.203313	0.0775726	0.00888038	0.0157288
Streptococcus_anginosus_group	group	PACS	0.185813	0.0712062	0.00918074	0.016071
Clostridium_bolteae_CAG_59	group	PACS	0.162137	0.0621747	0.00922737	0.016071
Megasphaera_elsdenii	group	PACS	-0.229211	0.0883454	0.00958955	0.0165638
Bacteroides_vulgatus	group	PACS	0.288846	0.111634	0.00978705	0.0167663
Bacteroides_xylanisolvens	group	PACS	0.256819	0.100427	0.0106724	0.0181345
Actinomyces_graevenitzii	group	PACS	0.181754	0.0718616	0.0115598	0.0194839
Intestinibacter_bartlettii	group	PACS	0.224427	0.088834	0.0116536	0.0194848
Enterococcus_faecium	group	PACS	0.154348	0.061824	0.0126744	0.0210235
Eisenbergiella_tayi	group	PACS	-0.170752	0.0685877	0.0129261	0.021272
Prevotella_copri	group	PACS	-0.277489	0.113605	0.0147274	0.024047
Bifidobacterium_pseudocatenulatum	group	PACS	-0.33143	0.136091	0.0150227	0.0243392
Phascolarctobacterium_succinatutens	group	PACS	-0.141551	0.0581925	0.0151428	0.0243449
Actinomyces_odontolyticus	group	PACS	0.172927	0.0713161	0.0154652	0.0246734
Eubacterium_eligens	group	PACS	-0.265944	0.112589	0.0183325	0.0290265
Blautia_hydrogenotrophica	group	PACS	0.181531	0.077077	0.0186745	0.0293457
Phascolarctobacterium_faecium	group	PACS	-0.254406	0.109502	0.0203308	0.03171
Alistipes_indistinctus	group	PACS	-0.209544	0.0904409	0.0206771	0.0320113
Bacteroides_massiliensis	group	PACS	0.211839	0.093888	0.024233	0.0372405
Enorma_massiliensis	group	PACS	-0.163488	0.0728739	0.0250512	0.0382168
Lactococcus_lactis	group	PACS	-0.104923	0.0482993	0.0300265	0.0454749
Sellimonas_intestinalis	group	PACS	0.227973	0.106229	0.0320702	0.047879
Solobacterium_moorei	group	PACS	-0.0907958	0.0423087	0.032072	0.047879
Streptococcus_salivarius	group	PACS	-0.135854	0.0642389	0.0346516	0.051363
Weissella_cibaria	group	PACS	-0.110597	0.0528315	0.0365252	0.0537589
Eubacterium_limosum	group	PACS	0.140962	0.0676417	0.037377	0.0546279
Veillonella_atypica	group	PACS	0.140894	0.0682185	0.0391078	0.0567606
Actinomyces_sp_S6_Spd3	group	PACS	-0.120113	0.0615662	0.0512966	0.0739379
Lactobacillus_salivarius	group	PACS	0.115409	0.0594551	0.0524801	0.0751257
Lachnospira_pectinoschiza	group	PACS	-0.220443	0.116906	0.0595855	0.0847168
Bacteroides_ovatus	group	PACS	-0.198774	0.106809	0.0629877	0.0889489
Bacteroides_plebeius	group	PACS	-0.18861	0.102339	0.065578	0.0919852
Veillonella_dispar	group	PACS	-0.0656336	0.0364351	0.0718952	0.100174
Streptococcus_infantarius	group	PACS	-0.0761628	0.0425512	0.0737223	0.10204
Streptococcus_parasanguinis	group	PACS	0.134266	0.0754056	0.075234	0.103447
Paraprevotella_xylaniphila	group	PACS	0.0820344	0.0461522	0.0757447	0.103468
Clostridium_asparagiforme	group	PACS	0.110591	0.0630804	0.079828	0.108338
Parabacteroides_johnsonii	group	PACS	0.0768134	0.0452198	0.089643	0.120873
Tyzzerella_nexilis	group	PACS	0.128598	0.0777902	0.0985672	0.132055
Odoribacter_splanchnicus	group	PACS	0.146659	0.0921716	0.111841	0.148884
Collinsella_intestinalis	group	PACS	-0.118714	0.0756604	0.116904	0.154
Butyricimonas_synergistica	group	PACS	0.0965417	0.0615719	0.117158	0.154
Bacteroides_eggerthii	group	PACS	-0.126815	0.0836551	0.129802	0.169554
Bacteroides_clarus	group	PACS	0.109259	0.0739336	0.139728	0.181385
Eubacterium_dolichum_CAG_375	group	PACS	-0.0606298	0.0412343	0.141725	0.182842
Megamonas_funiformis	group	PACS	-0.14387	0.0991474	0.147023	0.187365
Streptococcus_cristatus	group	PACS	-0.0593683	0.0408749	0.146642	0.187365
Blautia_sp_CAG_257	group	PACS	0.137565	0.0983083	0.161975	0.203933
Absiella_dolichum	group	PACS	-0.06079	0.0433687	0.161265	0.203933
Eubacterium_sp_CAG_38	group	PACS	-0.139978	0.101002	0.166036	0.207793
Actinomyces_sp_oral_taxon_181	group	PACS	-0.0780671	0.0578821	0.177681	0.221043
Streptococcus_mutans	group	PACS	0.0776604	0.058682	0.185952	0.229965
Anaerotruncus_colihominis	group	PACS	-0.105285	0.0799708	0.188245	0.23143
Faecalitalea_cylindroides	group	PACS	0.08143	0.0632008	0.197845	0.241811
Fusicatenibacter_saccharivorans	group	UC	-1.671	0.105938	2.10484e-50	4.37806e-48
Dorea_longicatena	group	UC	-1.43317	0.114246	1.03966e-33	1.08124e-31
Ruminococcus_torques	group	UC	-1.78234	0.14657	6.68778e-32	4.63686e-30
Clostridium_leptum	group	UC	-1.37303	0.116467	3.41508e-30	1.77584e-28
Blautia_obeum	group	UC	-1.16072	0.106983	4.7296e-26	1.96751e-24
Gemmiger_formicilis	group	UC	-1.33181	0.132024	6.84156e-23	2.37174e-21
Ruminococcus_bromii	group	UC	-1.83662	0.209033	6.29954e-18	1.87186e-16
Coprococcus_comes	group	UC	-1.43386	0.169628	9.52106e-17	2.47548e-15
Eubacterium_hallii	group	UC	-0.784773	0.0935877	1.63383e-16	3.77597e-15
Dorea_formicigenerans	group	UC	-0.957356	0.114629	2.13498e-16	4.44076e-15
Adlercreutzia_equolifaciens	group	UC	-1.19796	0.154231	1.91914e-14	3.62893e-13
Actinomyces_naeslundii	group	UC	-0.728715	0.0966308	1.01438e-13	1.75827e-12
Agathobaculum_butyriciproducens	group	UC	-0.731066	0.0979246	1.75384e-13	2.80614e-12
Asaccharobacter_celatus	group	UC	-1.02123	0.13955	5.03344e-13	7.47825e-12
Eubacterium_rectale	group	UC	-1.16657	0.161914	1.11637e-12	1.54803e-11
Coprococcus_catus	group	UC	-0.983763	0.136889	1.26808e-12	1.56362e-11
Eubacterium_ramulus	group	UC	-0.976756	0.135935	1.27796e-12	1.56362e-11
Flavonifractor_plautii	group	UC	0.707816	0.0986369	1.36548e-12	1.57789e-11
Gemella_sanguinis	group	UC	-0.562876	0.0792641	2.29187e-12	2.50899e-11
Anaerostipes_hadrus	group	UC	-0.693968	0.0991468	4.60924e-12	4.79361e-11
Eubacterium_sp_CAG_274	group	UC	-0.888108	0.137086	1.42887e-10	1.41526e-09
Faecalibacterium_prausnitzii	group	UC	-0.593878	0.0924199	1.99513e-10	1.8863e-09
Blautia_wexlerae	group	UC	-0.462509	0.0737337	5.20173e-10	4.70417e-09
Oscillibacter_sp_CAG_241	group	UC	-0.732545	0.118146	8.12187e-10	7.03895e-09
Actinomyces_oris	group	UC	-0.53767	0.0879755	1.39417e-09	1.15995e-08
Streptococcus_salivarius	group	UC	-0.484755	0.0795955	1.58622e-09	1.26897e-08
Actinomyces_sp_ICM47	group	UC	-0.660505	0.108946	1.87199e-09	1.44213e-08
Streptococcus_sanguinis	group	UC	-0.415772	0.0690417	2.38822e-09	1.7741e-08
Alistipes_putredinis	group	UC	-0.835043	0.151544	4.52087e-08	3.24256e-07
Oscillibacter_sp_57_20	group	UC	-0.713185	0.129695	4.81074e-08	3.33545e-07
Akkermansia_muciniphila	group	UC	-0.789768	0.147177	9.92304e-08	6.65804e-07
Collinsella_aerofaciens	group	UC	-0.821193	0.154843	1.38914e-07	9.02941e-07
Coprococcus_eutactus	group	UC	-0.692703	0.131156	1.5606e-07	9.83654e-07
Collinsella_stercoris	group	UC	-0.511922	0.0970538	1.61897e-07	9.90431e-07
Roseburia_hominis	group	UC	-0.680201	0.129413	1.78648e-07	1.06168e-06
Actinobaculum_sp_oral_taxon_183	group	UC	-0.441363	0.0863728	3.83409e-07	2.21525e-06
Roseburia_faecis	group	UC	-0.798728	0.159621	6.59583e-07	3.54086e-06
Gordonibacter_pamelaeae	group	UC	-0.433256	0.0864417	6.32696e-07	3.54086e-06
Eubacterium_ventriosum	group	UC	-0.699511	0.139829	6.63911e-07	3.54086e-06
Bacteroides_fragilis	group	UC	0.779189	0.156522	7.51375e-07	3.90715e-06
Mogibacterium_diversum	group	UC	-0.429245	0.0867851	8.82931e-07	4.47926e-06
Roseburia_inulinivorans	group	UC	-0.618881	0.126061	1.06063e-06	5.25266e-06
Roseburia_intestinalis	group	UC	-0.752148	0.15417	1.23534e-06	5.97558e-06
Christensenella_minuta	group	UC	-0.397051	0.083262	2.11911e-06	1.00176e-05
Roseburia_sp_CAG_471	group	UC	-0.539615	0.113477	2.26169e-06	1.0454e-05
Lachnospira_pectinoschiza	group	UC	-0.700099	0.149422	3.16623e-06	1.41979e-05
Coprobacillus_cateniformis	group	UC	-0.487455	0.104099	3.20818e-06	1.41979e-05
Bacteroides_thetaiotaomicron	group	UC	0.593537	0.129701	5.30731e-06	2.29983e-05
Streptococcus_australis	group	UC	-0.432238	0.096203	7.81222e-06	3.31621e-05
Eubacterium_sp_CAG_38	group	UC	-0.560272	0.126771	1.09308e-05	4.54721e-05
Streptococcus_mitis	group	UC	-0.41236	0.0940956	1.29341e-05	5.27508e-05
Clostridium_disporicum	group	UC	-0.452041	0.105503	2.00059e-05	8.00236e-05
Cloacibacillus_porcorum	group	UC	-0.338949	0.0794464	2.16835e-05	8.50976e-05
Ruminococcus_lactaris	group	UC	-0.573614	0.137798	3.40571e-05	0.000131183
Streptococcus_anginosus_group	group	UC	-0.358186	0.0891046	6.24541e-05	0.00023619
Barnesiella_intestinihominis	group	UC	-0.4343	0.108994	7.23149e-05	0.000268598
Phascolarctobacterium_faecium	group	UC	-0.564601	0.143488	8.88043e-05	0.000318471
Blautia_producta	group	UC	0.305723	0.0776392	8.77482e-05	0.000318471
Odoribacter_splanchnicus	group	UC	-0.489556	0.125839	0.000106487	0.000375413
Rothia_mucilaginosa	group	UC	0.378618	0.0986178	0.000130885	0.000453734
Veillonella_parvula	group	UC	0.387654	0.101868	0.000149834	0.000510909
Firmicutes_bacterium_CAG_83	group	UC	-0.486715	0.129697	0.000184628	0.000619396
Clostridium_sp_CAG_242	group	UC	-0.413092	0.111826	0.000232234	0.000766741
Firmicutes_bacterium_CAG_94	group	UC	0.241366	0.0676553	0.000376754	0.00122445
Gemella_haemolysans	group	UC	-0.222317	0.0630007	0.000435757	0.00139442
Lactobacillus_fermentum	group	UC	0.228814	0.0649417	0.000444658	0.00140135
Desulfovibrio_piger	group	UC	-0.32194	0.0916662	0.000463736	0.00143966
Butyricimonas_virosa	group	UC	-0.397406	0.113923	0.000506359	0.00154886
Bifidobacterium_adolescentis	group	UC	-0.622568	0.179066	0.000528558	0.00159333
Bacteroides_caccae	group	UC	-0.526166	0.151719	0.000545833	0.0016219
Bacteroides_ovatus	group	UC	0.480032	0.140123	0.000637055	0.00186274
Streptococcus_thermophilus	group	UC	-0.226652	0.0662249	0.000644796	0.00186274
Actinomyces_odontolyticus	group	UC	-0.322708	0.0952149	0.000727188	0.00207199
Firmicutes_bacterium_CAG_110	group	UC	-0.351468	0.104209	0.000771791	0.00216936
Anaerotignum_lactatifermentans	group	UC	0.274249	0.0818143	0.000830985	0.0023046
Firmicutes_bacterium_CAG_95	group	UC	-0.251258	0.0753584	0.000885797	0.00242429
Turicibacter_sanguinis	group	UC	-0.355787	0.106987	0.00091343	0.00246745
Klebsiella_variicola	group	UC	0.309408	0.0942733	0.00106501	0.00284002
Alistipes_shahii	group	UC	-0.396229	0.121203	0.00111425	0.00293372
Prevotella_copri	group	UC	-0.487379	0.149977	0.00119244	0.00306391
Bacteroides_plebeius	group	UC	-0.433158	0.133299	0.00119316	0.00306391
Streptococcus_vestibularis	group	UC	-0.224823	0.0693235	0.0012201	0.00309488
Parabacteroides_merdae	group	UC	-0.42955	0.132947	0.00127245	0.00318878
Streptococcus_gordonii	group	UC	-0.268901	0.0848158	0.00156683	0.00387978
Clostridium_sp_CAG_58	group	UC	-0.373358	0.118745	0.00171267	0.00414228
Bilophila_wadsworthia	group	UC	-0.334576	0.106392	0.00170953	0.00414228
Oxalobacter_formigenes	group	UC	-0.307443	0.0996746	0.00209319	0.0050044
Eisenbergiella_tayi	group	UC	-0.277951	0.0916845	0.00249296	0.00589244
Ruminococcus_callidus	group	UC	-0.243769	0.0810003	0.0026802	0.00626383
Parabacteroides_goldsteinii	group	UC	-0.287313	0.097589	0.00331105	0.0076522
Veillonella_infantium	group	UC	0.175716	0.0601311	0.00355092	0.00811639
Klebsiella_quasipneumoniae	group	UC	0.291967	0.100225	0.00365514	0.00817493
Clostridium_citroniae	group	UC	-0.309456	0.106155	0.00363184	0.00817493
Butyricimonas_synergistica	group	UC	-0.220319	0.0757692	0.00371771	0.00822642
Holdemanella_biformis	group	UC	-0.339885	0.117673	0.00395275	0.00865445
Bacteroides_finegoldii	group	UC	-0.280587	0.097651	0.00414406	0.0089788
Ruminococcus_bicirculans	group	UC	-0.451137	0.15859	0.00453302	0.0097203
Blautia_hansenii	group	UC	0.389389	0.137048	0.0045816	0.00972421
Megasphaera_elsdenii	group	UC	-0.333234	0.118015	0.00483894	0.0101667
Streptococcus_oralis	group	UC	-0.269496	0.0957409	0.00497251	0.0103027
Catabacter_hongkongensis	group	UC	-0.220781	0.0784896	0.00500276	0.0103027
Eubacterium_siraeum	group	UC	-0.281909	0.102177	0.00589959	0.0120305
Streptococcus_sp_A12	group	UC	-0.213392	0.0776353	0.00608818	0.0122946
Alistipes_finegoldii	group	UC	-0.342722	0.125163	0.00628346	0.0125669
Intestinibacter_bartlettii	group	UC	-0.308146	0.116234	0.00814558	0.016136
Lactococcus_lactis	group	UC	-0.164544	0.0626991	0.00880907	0.0172857
Cloacibacillus_evryensis	group	UC	-0.129378	0.0497379	0.00942245	0.0183165
Eubacterium_sp_CAG_180	group	UC	-0.38522	0.151419	0.0111013	0.0213803
Lawsonibacter_asaccharolyticus	group	UC	-0.230038	0.0927099	0.0132494	0.0252832
Klebsiella_pneumoniae	group	UC	0.300125	0.123297	0.0150945	0.0285422
Eubacterium_eligens	group	UC	-0.350568	0.14667	0.0170178	0.0318893
Anaerotruncus_colihominis	group	UC	-0.24924	0.106108	0.0190151	0.0353137
Dielma_fastidiosa	group	UC	0.169372	0.0734047	0.0212304	0.0390789
Weissella_cibaria	group	UC	-0.165982	0.0725745	0.0223931	0.0408575
Parabacteroides_johnsonii	group	UC	-0.127866	0.0566139	0.0241175	0.0436211
Bifidobacterium_pseudocatenulatum	group	UC	-0.39516	0.177077	0.0258561	0.0463626
Dialister_sp_CAG_357	group	UC	0.35837	0.161945	0.027121	0.048215
Streptococcus_cristatus	group	UC	-0.119285	0.0543069	0.0282774	0.0498449
Firmicutes_bacterium_CAG_145	group	UC	-0.165051	0.0766242	0.0314673	0.0550017
Bacteroides_clarus	group	UC	-0.200882	0.0960925	0.0368154	0.0638134
Bacteroides_eggerthii	group	UC	-0.250623	0.121546	0.0394609	0.0678335
Parabacteroides_distasonis	group	UC	0.211399	0.102893	0.0401724	0.0684906
Haemophilus_parainfluenzae	group	UC	0.190793	0.0939682	0.0425704	0.071989
Escherichia_coli	group	UC	0.238089	0.118241	0.04431	0.0743265
Weissella_confusa	group	UC	-0.159554	0.0814757	0.0504627	0.08397
Actinomyces_sp_HMSC035G02	group	UC	-0.136536	0.0711717	0.0553345	0.0913458
Clostridium_asparagiforme	group	UC	-0.154944	0.080931	0.0558281	0.0914351
Intestinimonas_butyriciproducens	group	UC	-0.160564	0.0843526	0.0572543	0.0930382
Parvimonas_micra	group	UC	-0.136775	0.0742359	0.0656964	0.105929
Bacteroides_massiliensis	group	UC	-0.220917	0.121026	0.068232	0.109171
Eubacterium_sp_CAG_251	group	UC	-0.255214	0.142007	0.0725957	0.115266
Streptococcus_infantis	group	UC	-0.136084	0.0771032	0.0778655	0.122697
Alistipes_indistinctus	group	UC	-0.216392	0.123023	0.0788801	0.123361
Clostridium_sp_CAG_299	group	UC	-0.143148	0.0825909	0.0833544	0.129386
Faecalitalea_cylindroides	group	UC	-0.135208	0.0784436	0.0850715	0.131073
Enterococcus_faecium	group	UC	0.130174	0.0775278	0.0934403	0.142909
Eggerthella_lenta	group	UC	-0.175681	0.106191	0.0983516	0.147897
Tyzzerella_nexilis	group	UC	0.168439	0.10196	0.0988349	0.147897
Veillonella_dispar	group	UC	0.0865601	0.0523911	0.0987987	0.147897
Faecalicoccus_pleomorphus	group	UC	0.0959777	0.0583542	0.100326	0.149056
Bacteroides_intestinalis	group	UC	-0.210778	0.129118	0.10289	0.151781
Parasutterella_excrementihominis	group	UC	-0.213697	0.134072	0.111264	0.162978
Bifidobacterium_dentium	group	UC	0.134948	0.0857948	0.116044	0.168791
Eubacterium_callanderi	group	UC	-0.0671929	0.0428421	0.117097	0.169139
Phascolarctobacterium_succinatutens	group	UC	-0.1247	0.0805099	0.121715	0.174598
Bacteroides_cellulosilyticus	group	UC	-0.18031	0.118809	0.129408	0.184362
Clostridium_clostridioforme	group	UC	-0.111891	0.0746155	0.134029	0.189647
Bacteroides_uniformis	group	UC	0.197446	0.132147	0.135445	0.190356
Eisenbergiella_massiliensis	group	UC	0.124755	0.0846075	0.140647	0.196339
Solobacterium_moorei	group	UC	0.0875657	0.0602912	0.146698	0.203422
Streptococcus_parasanguinis	group	UC	-0.143946	0.100948	0.154188	0.210994
Scardovia_wiggsiae	group	UC	0.0715612	0.0501153	0.153613	0.210994
Enorma_massiliensis	group	UC	0.146772	0.103262	0.155511	0.211413
Roseburia_sp_CAG_303	group	UC	-0.113316	0.0831401	0.173194	0.233925
Streptococcus_infantarius	group	UC	-0.0758608	0.0565534	0.180084	0.240112
Absiella_dolichum	group	UC	0.0828908	0.0617275	0.179614	0.240112
Blautia_hydrogenotrophica	group	UC	-0.124584	0.0938304	0.184552	0.244502
Clostridium_scindens	group	UC	0.08696	0.0656931	0.185884	0.244708
Ruminococcus_torques	group	Health	0.506399	0.0396379	3.6128e-36	7.76751e-34
Fusicatenibacter_saccharivorans	group	Health	0.417039	0.032879	1.08138e-35	1.16249e-33
Anaerostipes_hadrus	group	Health	0.38857	0.0341815	3.52814e-29	2.5285e-27
Eubacterium_hallii	group	Health	0.385842	0.0344965	2.52973e-28	1.35973e-26
Dorea_longicatena	group	Health	0.356096	0.0329949	1.5775e-26	6.78324e-25
Blautia_obeum	group	Health	0.402478	0.0377422	5.93841e-26	2.12793e-24
Coprococcus_comes	group	Health	0.426246	0.0412455	1.66222e-24	5.10538e-23
Faecalibacterium_prausnitzii	group	Health	0.293534	0.0287739	6.21063e-24	1.66911e-22
Gemmiger_formicilis	group	Health	0.340702	0.0342431	7.23163e-23	1.72756e-21
Roseburia_faecis	group	Health	0.389406	0.0402929	1.0891e-21	2.34157e-20
Eubacterium_ventriosum	group	Health	0.321306	0.0334572	1.92606e-21	3.76457e-20
Dorea_formicigenerans	group	Health	0.277983	0.0293359	6.29449e-21	1.12776e-19
Clostridium_leptum	group	Health	0.271113	0.0290545	2.36813e-20	3.91652e-19
Streptococcus_australis	group	Health	0.23326	0.0253334	7.23617e-20	1.11127e-18
Adlercreutzia_equolifaciens	group	Health	0.323379	0.0364795	1.49614e-18	2.14446e-17
Asaccharobacter_celatus	group	Health	0.32211	0.0365008	2.11475e-18	2.84169e-17
Roseburia_hominis	group	Health	0.280331	0.0322969	7.33323e-18	9.27438e-17
Gemella_sanguinis	group	Health	0.163384	0.0189019	9.96333e-18	1.19006e-16
Roseburia_intestinalis	group	Health	0.315275	0.0366237	1.3429e-17	1.4288e-16
Eubacterium_ramulus	group	Health	0.283681	0.0329711	1.39557e-17	1.4288e-16
Actinomyces_naeslundii	group	Health	0.192086	0.0222979	1.27576e-17	1.4288e-16
Streptococcus_sanguinis	group	Health	0.144229	0.016823	1.80621e-17	1.76516e-16
Eubacterium_rectale	group	Health	0.361097	0.0432948	1.25327e-16	1.12272e-15
Agathobaculum_butyriciproducens	group	Health	0.229167	0.0274604	1.20323e-16	1.12272e-15
Ruminococcus_lactaris	group	Health	0.279072	0.0353058	4.1245e-15	3.54707e-14
Ruminococcus_bromii	group	Health	0.373065	0.0487137	2.74713e-14	2.23872e-13
Coprococcus_catus	group	Health	0.256113	0.0334557	2.81142e-14	2.23872e-13
Eubacterium_sp_CAG_274	group	Health	0.241748	0.0320683	6.77706e-14	5.20381e-13
Actinobaculum_sp_oral_taxon_183	group	Health	0.14866	0.0197663	7.73325e-14	5.73328e-13
Bifidobacterium_adolescentis	group	Health	0.320926	0.0431603	1.45614e-13	1.0099e-12
Roseburia_sp_CAG_471	group	Health	0.191091	0.0256941	1.44017e-13	1.0099e-12
Roseburia_inulinivorans	group	Health	0.236053	0.0333388	1.89732e-12	1.27476e-11
Turicibacter_sanguinis	group	Health	0.163994	0.023223	2.16516e-12	1.41063e-11
Coprococcus_eutactus	group	Health	0.194327	0.0277442	3.24122e-12	2.0496e-11
Blautia_wexlerae	group	Health	0.153509	0.0220982	4.84066e-12	2.97355e-11
Streptococcus_infantis	group	Health	0.126948	0.0183435	5.79942e-12	3.46354e-11
Gordonibacter_pamelaeae	group	Health	0.162343	0.0237488	1.03873e-11	6.03587e-11
Streptococcus_mitis	group	Health	0.151082	0.0228732	4.90752e-11	2.77662e-10
Ruminococcus_bicirculans	group	Health	0.227289	0.0367264	7.15154e-10	3.94251e-09
Bacteroides_thetaiotaomicron	group	Health	-0.204247	0.0335192	1.29049e-09	6.9364e-09
Streptococcus_salivarius	group	Health	0.131194	0.0224129	5.49539e-09	2.88173e-08
Actinomyces_oris	group	Health	0.121697	0.0211765	1.02907e-08	5.26786e-08
Firmicutes_bacterium_CAG_83	group	Health	0.188076	0.032863	1.18157e-08	5.90786e-08
Christensenella_minuta	group	Health	0.117386	0.0205645	1.28813e-08	6.29427e-08
Eubacterium_eligens	group	Health	0.19971	0.035472	2.01903e-08	9.6465e-08
Oscillibacter_sp_57_20	group	Health	0.167675	0.0310934	7.64761e-08	3.57442e-07
Erysipelatoclostridium_ramosum	group	Health	-0.179583	0.0334096	8.41595e-08	3.84985e-07
Veillonella_parvula	group	Health	-0.14179	0.0267135	1.21509e-07	5.44258e-07
Clostridium_disporicum	group	Health	0.125798	0.0237761	1.3313e-07	5.8414e-07
Clostridium_bolteae	group	Health	-0.146776	0.0279496	1.64652e-07	7.08004e-07
Fusobacterium_varium	group	Health	-0.102249	0.0203545	5.4639e-07	2.30341e-06
Klebsiella_variicola	group	Health	-0.12713	0.0256629	7.80091e-07	3.22538e-06
Flavonifractor_plautii	group	Health	-0.133329	0.0271115	9.36615e-07	3.72911e-06
Anaerotignum_lactatifermentans	group	Health	-0.123531	0.0251147	9.32439e-07	3.72911e-06
Eubacterium_sp_CAG_251	group	Health	0.146155	0.0300755	1.25486e-06	4.86579e-06
Actinomyces_sp_ICM47	group	Health	0.128967	0.0265495	1.26737e-06	4.86579e-06
Streptococcus_sp_A12	group	Health	0.0926972	0.0194859	2.08427e-06	7.8617e-06
Mogibacterium_diversum	group	Health	0.102793	0.0217531	2.4337e-06	9.02149e-06
Clostridium_aldenense	group	Health	-0.0863135	0.0182948	2.52448e-06	9.19936e-06
Lactobacillus_fermentum	group	Health	-0.0929733	0.0198634	3.02497e-06	1.08395e-05
Lachnospira_pectinoschiza	group	Health	0.162942	0.0349723	3.35453e-06	1.18233e-05
Klebsiella_pneumoniae	group	Health	-0.139268	0.0305646	5.47091e-06	1.89717e-05
Bifidobacterium_dentium	group	Health	-0.122674	0.0271407	6.49737e-06	2.21736e-05
Gemella_haemolysans	group	Health	0.0752594	0.0166828	6.76774e-06	2.27354e-05
Bifidobacterium_longum	group	Health	0.161042	0.0359122	7.6707e-06	2.53667e-05
Bacteroides_fragilis	group	Health	-0.171771	0.0383324	7.78697e-06	2.53667e-05
Clostridium_sp_CAG_242	group	Health	0.130021	0.0291185	8.38125e-06	2.6895e-05
Actinomyces_odontolyticus	group	Health	0.111435	0.0249759	8.52067e-06	2.69404e-05
Oscillibacter_sp_CAG_241	group	Health	0.126899	0.0284977	8.87094e-06	2.76413e-05
Collinsella_aerofaciens	group	Health	0.175453	0.0404368	1.49317e-05	4.57121e-05
Bacteroides_xylanisolvens	group	Health	-0.147841	0.0340922	1.50956e-05	4.57121e-05
Anaeromassilibacillus_sp_An250	group	Health	0.103366	0.0242409	2.08738e-05	6.23315e-05
Catabacter_hongkongensis	group	Health	0.0915354	0.0216792	2.51195e-05	7.39822e-05
Parabacteroides_distasonis	group	Health	-0.117753	0.0281117	2.90991e-05	8.45447e-05
Klebsiella_quasipneumoniae	group	Health	-0.100913	0.0244924	3.91895e-05	0.000112343
Clostridium_clostridioforme	group	Health	-0.0835487	0.0205545	4.96895e-05	0.000140569
Alistipes_putredinis	group	Health	0.167437	0.0419107	6.66863e-05	0.000186202
Bacteroides_stercoris	group	Health	-0.147298	0.0372976	8.07358e-05	0.000222541
Eggerthella_lenta	group	Health	0.108124	0.0274122	8.23862e-05	0.000224216
Coprobacillus_cateniformis	group	Health	0.0954599	0.0242346	8.4239e-05	0.000226392
Blautia_coccoides	group	Health	-0.0892552	0.0231448	0.000118213	0.000313776
Streptococcus_oralis	group	Health	0.0880123	0.0228491	0.00012039	0.000315657
Enterococcus_avium	group	Health	-0.0682489	0.0179617	0.000148613	0.000384962
Bacteroides_massiliensis	group	Health	-0.113851	0.0302575	0.00017223	0.000440828
Hungatella_hathewayi	group	Health	-0.101839	0.0274063	0.000207264	0.000524255
Collinsella_stercoris	group	Health	0.088452	0.0238722	0.000216142	0.000540355
Bacteroides_salyersiae	group	Health	-0.0953526	0.025839	0.000229188	0.000566384
Sutterella_parvirubra	group	Health	-0.0566744	0.0154925	0.000259687	0.000634462
Dialister_sp_CAG_357	group	Health	0.134671	0.0368453	0.000262864	0.000635008
Lactobacillus_salivarius	group	Health	-0.0771526	0.0212388	0.000286653	0.000684782
Akkermansia_muciniphila	group	Health	0.128832	0.035726	0.000317399	0.000749898
Bifidobacterium_pseudocatenulatum	group	Health	0.1538	0.0427259	0.000325268	0.000760137
Bacteroides_vulgatus	group	Health	-0.127097	0.0356854	0.000376029	0.000869316
Firmicutes_bacterium_CAG_110	group	Health	0.0806919	0.0232947	0.000541949	0.00123956
Ruminococcus_callidus	group	Health	0.0606995	0.0178908	0.000703483	0.00159209
Eubacterium_sp_CAG_38	group	Health	0.103383	0.030723	0.000777847	0.00174205
Ruthenibacterium_lactatiformans	group	Health	0.0909423	0.0270953	0.000802425	0.00177857
Clostridium_spiroforme	group	Health	0.077052	0.0231518	0.00088802	0.00194821
Holdemanella_biformis	group	Health	0.0930014	0.0284729	0.00110545	0.00240072
Dielma_fastidiosa	group	Health	-0.0602506	0.0184638	0.00111773	0.00240313
Eisenbergiella_massiliensis	group	Health	-0.0807176	0.0255802	0.00162293	0.00345475
Intestinibacter_bartlettii	group	Health	0.09417	0.0305293	0.00206243	0.00434729
Ruminococcus_gnavus	group	Health	-0.107024	0.0350206	0.00226849	0.0047352
Firmicutes_bacterium_CAG_95	group	Health	0.0510371	0.0173437	0.00328607	0.00679333
Enorma_massiliensis	group	Health	0.0699	0.0240871	0.00374325	0.00754356
Streptococcus_gordonii	group	Health	0.0666968	0.0229906	0.00375424	0.00754356
Bacteroides_sp_OM05_12	group	Health	-0.051713	0.0178004	0.00370546	0.00754356
Scardovia_wiggsiae	group	Health	-0.0377015	0.0135874	0.00556896	0.0110864
Lawsonibacter_asaccharolyticus	group	Health	0.0653725	0.0237539	0.00596804	0.0117718
Veillonella_atypica	group	Health	-0.0657354	0.0241002	0.00642814	0.0125162
Eubacterium_sulci	group	Health	0.0635792	0.0233245	0.00646183	0.0125162
Acidaminococcus_intestini	group	Health	-0.0813845	0.0309156	0.00853286	0.01638
Streptococcus_infantarius	group	Health	0.033041	0.0125832	0.00870137	0.0165557
Lactococcus_lactis	group	Health	0.0458804	0.0175863	0.00914266	0.0172427
Enterobacter_cloacae_complex	group	Health	0.0429304	0.0169271	0.0112716	0.0210729
Solobacterium_moorei	group	Health	-0.0382889	0.0152657	0.0122036	0.0226188
Bifidobacterium_bifidum	group	Health	0.0894533	0.0357182	0.0123335	0.0226642
Butyricimonas_virosa	group	Health	-0.0713443	0.0285729	0.0125966	0.0229514
Eubacterium_siraeum	group	Health	0.0683244	0.0275842	0.0133223	0.0240698
Firmicutes_bacterium_CAG_94	group	Health	-0.042285	0.017224	0.0141613	0.0253723
Parabacteroides_gordonii	group	Health	-0.0381691	0.0165751	0.0213783	0.0379863
Streptococcus_cristatus	group	Health	0.0337183	0.0149061	0.0237868	0.0419194
Clostridium_bolteae_CAG_59	group	Health	-0.045441	0.0202007	0.0245755	0.0428436
Weissella_cibaria	group	Health	0.0373056	0.0165996	0.0247098	0.0428436
Bacteroides_ovatus	group	Health	-0.0792308	0.035748	0.026763	0.0460324
Clostridium_symbiosum	group	Health	-0.0625096	0.029089	0.0317451	0.0541682
Blautia_producta	group	Health	-0.0450511	0.021024	0.0322296	0.054562
Clostridium_sp_CAG_299	group	Health	-0.0501172	0.0236009	0.0338151	0.0567989
Blautia_sp_CAG_257	group	Health	-0.0669063	0.0315899	0.0342838	0.0571397
Weissella_confusa	group	Health	0.0404791	0.0192842	0.0359172	0.0594015
Allisonella_histaminiformans	group	Health	0.0357732	0.0170874	0.0364085	0.0597544
Bacteroides_dorei	group	Health	-0.0780337	0.038496	0.0427705	0.069664
Paraprevotella_xylaniphila	group	Health	-0.0388423	0.0198491	0.0504812	0.0816049
Parabacteroides_merdae	group	Health	0.0677457	0.0351067	0.0537653	0.0862652
Clostridium_asparagiforme	group	Health	-0.0425446	0.0224063	0.057718	0.0912602
Turicimonas_muris	group	Health	0.0371395	0.0195604	0.0577274	0.0912602
Lactococcus_petauri	group	Health	0.0367582	0.0194003	0.0582537	0.0914201
Escherichia_coli	group	Health	-0.0546084	0.0290025	0.059841	0.0932306
Enterococcus_faecalis	group	Health	-0.0465097	0.025963	0.0733628	0.113475
Barnesiella_intestinihominis	group	Health	0.0521665	0.0293003	0.0751398	0.115393
Blautia_hydrogenotrophica	group	Health	0.0432894	0.0245627	0.0781335	0.11914
Olsenella_scatoligenes	group	Health	0.0543872	0.0312526	0.0819482	0.124077
Clostridium_scindens	group	Health	-0.0296698	0.0171779	0.0842635	0.12669
Clostridium_citroniae	group	Health	-0.0442311	0.0260732	0.0899407	0.134286
Fusobacterium_mortiferum	group	Health	-0.0326518	0.0196619	0.0969164	0.143704
Eubacterium_sp_CAG_180	group	Health	0.0618768	0.0376313	0.100252	0.146402
Bacteroides_cellulosilyticus	group	Health	-0.0502491	0.0305482	0.100123	0.146402
Lactococcus_garvieae	group	Health	0.0292241	0.0178007	0.100779	0.146402
Butyricimonas_synergistica	group	Health	-0.031954	0.0197974	0.106653	0.153895
Bacteroides_uniformis	group	Health	-0.0505991	0.0331966	0.127589	0.182878
Actinomyces_sp_oral_taxon_181	group	Health	-0.0291305	0.0192438	0.130224	0.185418
Eisenbergiella_tayi	group	Health	0.0331863	0.0221153	0.133594	0.188966
Bacteroides_finegoldii	group	Health	-0.0372225	0.0249866	0.136439	0.191728
Phascolarctobacterium_faecium	group	Health	0.0485586	0.0347092	0.161943	0.226089
Alistipes_shahii	group	Health	-0.0434869	0.0314434	0.166791	0.231356
Bacteroides_clarus	group	Health	0.0301269	0.0224879	0.180476	0.247149
Actinomyces_sp_HMSC035G02	group	Health	0.0250267	0.0186396	0.179512	0.247149

## Sheet: Extended Data Figure 2b
	30.282	29.825	35.856	7.703	7.6176	8.362	22.037	26.546	Health
***		26.31	5.1491	10.107	22.415	30.939	17.446	12.245	CA
***	***		18.752	16.358	13.616	15.891	9.9836	6.4383	CD
***	***	***		14.806	22.777	28.531	14.259	8.0285	CRC
***	***	***	***		7.9039	11.581	10.229	12.938	CVD
***	***	***	***	***		6.2381	12.602	15.408	IBS-D
***	***	***	***	***	***		15.792	22.334	Obesity
***	***	***	***	***	***	***		9.1898	PACS
***	***	***	***	***	***	***	***		UC
Health	CA	CD	CRC	CVD	IBS-D	Obesity	PACS	UC
*** means p<0.001

## Sheet: Extended Data Figure 2c
AUC	0.89	0.94	0.91	0.87	0.91	0.84	0.87	0.86	Health
0.89		0.92	0.83	0.84	0.92	0.96	0.84	0.88	CA
0.94	0.92		0.81	0.89	0.94	0.81	0.83	0.79	CD
0.91	0.83	0.81		0.89	0.92	0.93	0.84	0.81	CRC
0.87	0.84	0.89	0.89		0.82	0.81	0.9	0.85	CVD
0.91	0.92	0.94	0.92	0.82		0.8	0.89	0.95	IBS-D
0.84	0.96	0.81	0.93	0.81	0.8		0.83	0.91	Obesity
0.87	0.84	0.83	0.84	0.9	0.89	0.83		0.85	PACS
0.86	0.88	0.79	0.81	0.85	0.95	0.91	0.85		UC
Health	CA	CD	CRC	CVD	IBS-D	Obesity	PACS	UC

[truncated: 21 more sheets: Extended Data Figure 2d, Extended Data Figure 3a, Extended Data Figure 3b, Extended Data Figure 3c, Extended Data Figure 3d, Extended Data Figure 4a, Extended Data Figure 4b, Extended Data Figure 5a-b, Extended Data Figure 6a, Extended Data Figure 6b, Extended Data Figure 6c, Extended Data Figure 6d, Extended Data Figure 7a, Extended Data Figure 7b, Extended Data Figure 8a, Extended Data Figure 8b, Extended Data Figure 8c, Extended Data Figure 8d, Extended Data Figure 9a, Extended Data Figure 9b …]
